# Supplementary material for: Identification of Novel Lactylation-Related Biomarkers for COPD Diagnosis Through Machine Learning and Experimental Validation
Source: Biomedicines. 2025 Aug 18;13(8):2006. doi: 10.3390/biomedicines13082006 (PMC12383316; doi:10.3390/biomedicines13082006)
Supplement: Supplementary file 1 [file biomedicines-13-02006-s001.zip]

Archive with 3 entries (3 files):
- biomedicines-3705010-Supplementary Figures.pdf
- biomedicines-3705010-supplementary.pdf
- Supplementary Tables.xlsx
