# Supplementary material for: Identification of Novel Lactylation-Related Biomarkers for COPD Diagnosis Through Machine Learning and Experimental Validation
Source: Biomedicines. 2025 Aug 18;13(8):2006. doi: 10.3390/biomedicines13082006 (PMC12383316; doi:10.3390/biomedicines13082006)
Supplement: Supplementary file 1 [file biomedicines-13-02006-s001.zip › Supplementary Tables.xlsx]

## Sheet: S1
Supplementary Table S1. Lactylation related genes from previous research
HDAC1
HDAC2
HDAC3
SIRT1
SIRT2
SIRT3
EP300
ACAT2
ACIN1
ADAR
ADNP
AHNAK
ALB
ALDH1A1
ALDOA
ALDOB
ALYREF
ARGLU1
ARID1A
ARID3A
ARID3B
ARPP19
BCLAF1
BOLA2
BRD4
BTF3
BZW1
BZW2
C19orf53
CACYBP
CALD1
CALM1
CALML5
CALR
CBR1
CBX3
CBX5
CCNA2
CCT5
CD2BP2
CDC5L
CDV3
CDV3
CDYL
CEBPZ
CFDP1
CHD4
CHERP
CNN2
CNN3
COPS4
CRABP2
CSRP1
CSRP2
CWC15
DDX17
DDX18
DDX21
DDX39A
DDX39B
DDX3X
DDX41
DDX42
DDX46
DDX5
DECR1
DFFA
DHRS7
DHX16
DHX9
EAF1
ECHDC1
EDF1
EEF1A1
EEF1G
EEF2
EHMT2
EIF3D
EIF3J
EIF4G1
EIF4G2
EIF4H
EMG1
ENO1
ENSA
FABP5
FAM50A
FKBP3
FLYWCH2
FUBP1
G6PD
GAPDH
GATAD2A
GATAD2B
GFAP
GIGYF2
GTF2F1
GTF2I
H1-2
H1-3
H1-5
H2AFV
H2AFZ
H2AJ
H2AX
H2AZ1
H2AZ2
H2BC13
H2BC14
H2BC18
H2BC5
H2BU1
H3-3A
H3C1
H3C15
H4C1
HCFC1
HDGF
HDGFL2
HEXIM1
HIST1H1C
HIST1H2BB
HIST1H2BD
HIST1H2BH
HIST1H2BK
HIST1H2BL
HIST1H2BN
HIST1H2BO
HIST1H3A
HIST1H4A
HIST2H2BE
HIST2H2BF
HISTIH2BH
HLTF
HMGA1
HMGB1
HMGN1
HMGN2
HMGN3
HMGN4
HNRNPA1
HNRNPC
HNRNPD
HNRNPF
HNRNPH1
HNRNPK
HNRNPL
HNRNPM
HNRNPU
HSDL2
HSPE1
IARS2
IFI16
IK
IKZF1
ILF2
ILF3
IRF2BP2
JMJD1C
JPT1
JPT2
KHDRBS1
KHSRP
KIF2C
KRT1
KRT10
LAP3
LCP1
LDHB
LEMD3
LGALS1
LRPPRC
LSP1
MAGOH
MAGOHB
MAP2K4
MAPRE1
MBD2
MBP
MDC1
MKI67
MNDA
MPHOSPH6
MSN
MTA1
MTA2
MYH13
NCDN
NCL
NEFL
NHLRC2
NOC3L
NOLC1
NONO
NOP2
NPM1
NSUN2
NUCKS1
NUDT21
NUDT5
NUP133
NUP50
PABPC1
PABPN1
PAK2
PARP1
PCBP1
PCBP2
PCMT1
PCNP
PDAP1
PDLIM1
PES1
PFKM
PFKP
PFN1
PGK1
PHC3
PHF6
PKM2
POLDIP3
PPIA
PPIL4
PPM1G
PPP1CB
PPP1CC
PPP1R2B
PRAM1
PRCC
PRDX1
PRKDC
PRPF6
PSMA7
PSMC1
PSME3IP1
PTBP1
PTMA
RACGAP1
RALYL
RAN
RANBP2
RB1
RBM10
RBM14
RBM17
RBM25
RBM39
RBMX
RCC2
RECQL
RFC1
RFC4
RIMS1
RPA1
RPL13
RPL14
RPL22
RPL24
RPL29
RPL5
RPS11
RPS23
RPS27A
RRP1B
RSL1D1
S100A11
S100A4
S100A6
SAFB
SARNP
SATB1
SET
SF3A1
SF3B1
SFPQ
SFPQ
SH3GL1
SMAP
SMARCA5
SMARCC1
SMARCC2
SMC3
SNRPA1
SOD1
SPR
SPR14
SRP14
SRRM1
SRRM2
SSB
STMN1
SUB1
SUMO2
TCOF1
TERF2
THOC2
THRAP3
THUMPD1
TKT
TMA7
TMPO
TMSB4X
TOP2B
TP53
TPM4
TPR
TRIM28
TRIR
TSSC4
U2AF2
U2SURP
UBE2E1
UBE2M
UPF1
VARS
VIM
WAS
WBP11
WDR33
WIZ
XPO5
XRCC4
YLPM1
ZC3H18
ZC3H4
ZMYM3
ZNF207
ZNF280C
ZNF706
ZNFX1
ZRANB2
ZYX

## Sheet: S2
Supplementary Table S2. Real-time PCR primers.
Genes	Sense (5’-3’)	Anti-sense (5’-3’)
PRDX1	CACAGCTGTTATGCCAGATGGTCA	CAGAAGTGAGAATCCACAGAAGCAC
CBR1	GCTGGACATCGACGATCTGC	GGTGTGGGATCAGCAACCT
GAPDH	TGTTCGTCATGGGTGTGAACC	CATGAGTCCTTCCACGATACC

## Sheet: S3
Supplementary Table S3. 1742 differential genes.
id	logFC	AveExpr	t	P.Value	adj.P.Val	B	DEG
CYP1B1	5.69692	8.30655	23.9593	1.19e-35	2.73e-31	68.5442	Up
GPX2	2.89617	10.0128	17.8599	6.63e-28	7.58e-24	52.205	Up
NQO1	1.76307	13.1661	16.8615	1.8e-26	1.37e-22	49.1046	Up
ME1	2.17682	10.0531	16.6998	3.11e-26	1.78e-22	48.5901	Up
AKR1B10	5.00592	8.77636	16.141	2.11e-25	9.63e-22	46.7843	Up
LOC284825	3.05314	6.81731	15.6624	1.12e-24	4.26e-21	45.204	Up
CABYR	2.74526	7.6167	15.1444	7.02e-24	2.29e-20	43.4583	Up
MUCL1	2.98518	10.4415	14.8877	1.77e-23	5.06e-20	42.5793	Up
AKR1C2	1.87147	13.0407	14.7427	2.99e-23	7.6e-20	42.0786	Up
SLC7A11	3.07813	8.11252	14.4624	8.32e-23	1.9e-19	41.1026	Up
UCHL1	4.13021	8.18978	13.9861	4.85e-22	1.01e-18	39.4189	Up
AKR1C3	1.69654	12.3891	13.8338	8.56e-22	1.63e-18	38.8741	Up
ADH7	2.71034	10.7485	13.7221	1.3e-21	2.29e-18	38.4721	Up
ALDH3A1	2.76295	12.8778	13.4457	3.7e-21	6.05e-18	37.4707	Up
TXNRD1	1.23856	12.4054	12.9023	2.97e-20	4.54e-17	35.471	Up
PHEX	2.03167	7.66527	12.5738	1.07e-19	1.52e-16	34.2424	Up
AHRR	2.24834	6.69871	12.4959	1.45e-19	1.95e-16	33.9492	Up
NT5E	-1.55672	9.22359	-12.3088	3.02e-19	3.83e-16	33.2412	Down
DTNA	2.03186	7.77391	12.1322	6.06e-19	7.29e-16	32.5689	Up
PIR	1.5232	10.8409	11.9389	1.31e-18	1.49e-15	31.8282	Up
UGT1A1	1.92672	9.40995	11.9008	1.52e-18	1.66e-15	31.6815	Up
TALDO1	1.0028	13.2839	11.7819	2.44e-18	2.54e-15	31.223	Up
CYP1A1	4.89602	5.93104	11.7507	2.77e-18	2.75e-15	31.1023	Up
CLDN10	1.57043	11.1849	11.6842	3.61e-18	3.45e-15	30.845	Up
PHLDA1	1.3957	7.66834	11.5967	5.14e-18	4.7e-15	30.5053	Up
GAD1	2.87893	7.02004	11.5234	6.9e-18	6.07e-15	30.2202	Up
AKR1C1	1.40559	13.5248	11.5122	7.22e-18	6.12e-15	30.1764	Up
SRXN1	1.29904	9.45298	11.1494	3.14e-17	2.57e-14	28.7551	Up
CLIP4	1.43657	10.1137	10.9486	7.13e-17	5.63e-14	27.9616	Up
C2orf70	1.15576	8.67036	10.9385	7.43e-17	5.67e-14	27.9215	Up
LTF	-2.94854	10.7619	-10.6528	2.4e-16	1.77e-13	26.7849	Down
SLC2A1	0.878958	9.77057	10.1868	1.66e-15	1.18e-12	24.913	Up
PPP1R16B	-1.43261	8.19323	-10.1056	2.32e-15	1.61e-12	24.5847	Down
ABHD2	0.971506	12.1598	10.0695	2.7e-15	1.82e-12	24.4387	Up
ST3GAL4-AS1	2.34313	6.06008	10.062	2.79e-15	1.82e-12	24.4079	Up
STEAP4	-1.00936	11.981	-10.0309	3.17e-15	2.02e-12	24.2823	Down
HTATIP2	1.09886	11.2504	9.95247	4.41e-15	2.73e-12	23.9639	Up
MAOB	-1.48231	10.5506	-9.93966	4.65e-15	2.8e-12	23.9119	Down
PROS1	-1.51821	12.7039	-9.92457	4.95e-15	2.91e-12	23.8506	Down
SRPX2	2.17903	7.93857	9.89841	5.53e-15	3.16e-12	23.7443	Up
NAV1	1.28359	8.84514	9.79406	8.56e-15	4.78e-12	23.3197	Up
SEC14L3	-2.45668	10.228	-9.76317	9.74e-15	5.31e-12	23.1939	Down
EGF	2.15216	5.79229	9.74594	1.05e-14	5.57e-12	23.1236	Up
CEACAM5	3.46048	11.2496	9.71287	1.2e-14	6.26e-12	22.9888	Up
ABCC1	0.829063	10.2208	9.70258	1.26e-14	6.39e-12	22.9468	Up
CYP4X1	-1.1706	11.9993	-9.63478	1.67e-14	8.31e-12	22.67	Down
C3	-1.96177	12.5469	-9.62099	1.77e-14	8.62e-12	22.6136	Down
AKR1B1	1.04576	10.3743	9.59497	1.98e-14	9.42e-12	22.5073	Up
TMEM45B	0.894669	11.8983	9.33075	6.02e-14	2.81e-11	21.4247	Up
ELFN2	1.87428	8.04464	9.19519	1.07e-13	4.89e-11	20.8676	Up
FAM3B	1.24962	9.71398	9.14937	1.3e-13	5.82e-11	20.6791	Up
TPRXL	2.66615	6.54821	9.14427	1.33e-13	5.83e-11	20.6581	Up
TLE1	0.964184	8.91834	9.1255	1.44e-13	6.2e-11	20.5808	Up
VPS13D	0.831873	9.63031	9.11752	1.48e-13	6.29e-11	20.5479	Up
WNK4	-1.73963	7.58983	-9.11076	1.53e-13	6.29e-11	20.5201	Down
ABCB6	1.19692	8.93458	9.10918	1.54e-13	6.29e-11	20.5136	Up
TCN1	2.50108	8.32254	9.1007	1.59e-13	6.4e-11	20.4787	Up
NPAS3	-1.1135	8.36784	-9.0566	1.92e-13	7.58e-11	20.297	Down
CDON	-0.746802	9.27623	-9.03828	2.08e-13	8.06e-11	20.2215	Down
TMEM200C	0.949889	7.81962	9.01442	2.3e-13	8.77e-11	20.1231	Up
RHOU	-0.792544	11.3274	-8.98142	2.64e-13	9.92e-11	19.987	Down
DGKA	0.847695	8.97407	8.84948	4.63e-13	1.71e-10	19.4425	Up
SLIT2	-1.52264	10.3204	-8.83649	4.89e-13	1.78e-10	19.3889	Down
GLI3	-0.721161	8.92339	-8.81567	5.35e-13	1.89e-10	19.3029	Down
CYP4F3	1.69231	7.71269	8.81429	5.38e-13	1.89e-10	19.2972	Up
LRRC8D	0.579803	9.82556	8.67876	9.57e-13	3.32e-10	18.737	Up
ELMOD1	2.04078	7.84995	8.66818	1e-12	3.42e-10	18.6932	Up
ATP6V0A4	1.39896	8.58602	8.65983	1.04e-12	3.49e-10	18.6586	Up
GALNT5	0.931585	8.4598	8.59057	1.39e-12	4.61e-10	18.3721	Up
GSR	0.983633	10.7862	8.58766	1.41e-12	4.61e-10	18.3601	Up
RNFT2	1.09216	8.243	8.57835	1.47e-12	4.72e-10	18.3216	Up
THSD7A	-1.20548	7.03654	-8.57559	1.48e-12	4.72e-10	18.3101	Down
SPP1	3.04875	8.93459	8.56052	1.58e-12	4.96e-10	18.2478	Up
TMEM45A	-1.83895	11.5087	-8.54842	1.67e-12	5.15e-10	18.1977	Down
FAM110C	1.14317	7.832	8.53547	1.76e-12	5.37e-10	18.144	Up
PANK1	-1.0449	8.28141	-8.52779	1.82e-12	5.48e-10	18.1123	Down
MYO5B	0.546422	11.3954	8.52135	1.87e-12	5.53e-10	18.0856	Up
MEP1A	1.91321	5.22167	8.51938	1.89e-12	5.53e-10	18.0775	Up
CEACAM6	0.981387	13.8459	8.49654	2.08e-12	6.02e-10	17.9829	Up
SLITRK6	-1.04259	11.2622	-8.47939	2.24e-12	6.39e-10	17.9119	Down
MIR1204	1.0514	8.42171	8.4698	2.33e-12	6.58e-10	17.8722	Up
CLDN8	-1.23422	11.0691	-8.41399	2.95e-12	8.24e-10	17.6411	Down
LOC344887	2.25127	6.32377	8.40485	3.07e-12	8.46e-10	17.6032	Up
TENM4	0.842672	8.27232	8.36794	3.59e-12	9.79e-10	17.4503	Up
EFEMP1	-0.674435	12.5974	-8.34618	3.94e-12	1.06e-09	17.3602	Down
SERTAD4-AS1	-0.818594	9.96249	-8.32093	4.39e-12	1.17e-09	17.2556	Down
THBS3	-0.903657	8.15407	-8.27065	5.44e-12	1.43e-09	17.0473	Down
TXN	0.67008	13.4218	8.22012	6.75e-12	1.75e-09	16.838	Up
SFRP2	2.23015	6.49235	8.15596	8.87e-12	2.28e-09	16.5721	Up
PLK2	-1.17861	8.48661	-8.14128	9.44e-12	2.4e-09	16.5113	Down
SLC6A6	0.729627	11.8179	8.12759	1e-11	2.52e-09	16.4546	Up
TMEM178A	-1.10098	11.0207	-8.11001	1.08e-11	2.68e-09	16.3818	Down
DEFB1	1.51875	8.12341	8.10162	1.12e-11	2.75e-09	16.347	Up
FAM117A	-0.567581	10.1408	-8.06348	1.31e-11	3.2e-09	16.189	Down
CBR1	1.71363	10.2953	8.05979	1.34e-11	3.22e-09	16.1737	Up
GCLM	0.600953	11.9156	8.04447	1.43e-11	3.4e-09	16.1102	Up
SLC29A1	-1.3591	8.21982	-8.02925	1.52e-11	3.59e-09	16.0472	Down
SPRR3	2.5644	6.33634	8.01144	1.64e-11	3.83e-09	15.9734	Up
ITM2A	-1.51754	9.14235	-7.9411	2.21e-11	5.12e-09	15.6821	Down
BCL2L14	0.950218	8.63782	7.91731	2.45e-11	5.61e-09	15.5835	Up
LOC728196	-0.758841	11.3072	-7.90556	2.58e-11	5.84e-09	15.5349	Down
NOL3	0.73142	8.77186	7.90095	2.63e-11	5.89e-09	15.5158	Up
HS3ST3A1	2.51599	4.4814	7.89599	2.68e-11	5.96e-09	15.4952	Up
FKBP11	0.930371	10.9967	7.87688	2.91e-11	6.4e-09	15.4161	Up
TRIM16	1.03376	9.94088	7.77257	4.54e-11	9.89e-09	14.9844	Up
NADK	0.641845	10.8294	7.76166	4.75e-11	1.03e-08	14.9393	Up
LOC283177	-1.3946	8.617	-7.75871	4.81e-11	1.03e-08	14.9271	Down
ATP10B	0.987051	7.96714	7.75331	4.93e-11	1.04e-08	14.9047	Up
AFAP1L1	-1.01293	7.82075	-7.74275	5.15e-11	1.08e-08	14.8611	Down
FHOD1	0.874223	8.33598	7.70023	6.17e-11	1.28e-08	14.6852	Up
G6PD	1.30928	8.14909	7.69424	6.33e-11	1.31e-08	14.6604	Up
SYTL4	0.866538	8.2089	7.68735	6.52e-11	1.33e-08	14.6319	Up
EPB41L2	-0.915602	8.16695	-7.68436	6.6e-11	1.34e-08	14.6196	Down
SFN	1.00882	11.0045	7.67897	6.76e-11	1.35e-08	14.5973	Up
MAGI2	-0.720406	9.91029	-7.67677	6.82e-11	1.35e-08	14.5882	Down
MAP1B	0.935341	11.2097	7.67582	6.85e-11	1.35e-08	14.5843	Up
TNNT3	0.937715	8.49344	7.67366	6.91e-11	1.35e-08	14.5753	Up
PRKAR2B	-0.999092	9.16829	-7.65841	7.38e-11	1.42e-08	14.5123	Down
B3GNT6	2.09599	6.66021	7.65735	7.41e-11	1.42e-08	14.5079	Up
GMDS	0.890801	9.46418	7.65419	7.51e-11	1.43e-08	14.4949	Up
LOC101928620	-1.09993	11.7084	-7.65196	7.58e-11	1.43e-08	14.4856	Down
TLR5	-0.579195	9.87364	-7.63442	8.17e-11	1.53e-08	14.4131	Down
PGRMC1	-0.53757	13.1947	-7.575	1.05e-10	1.96e-08	14.1676	Down
COA6	0.562131	9.8355	7.56722	1.09e-10	2.01e-08	14.1355	Up
ADAMTS15	-1.05466	7.2253	-7.56407	1.1e-10	2.02e-08	14.1225	Down
RASSF10	-0.83317	9.25056	-7.55194	1.16e-10	2.11e-08	14.0724	Down
TKT	1.04646	11.1169	7.53997	1.22e-10	2.2e-08	14.023	Up
PDK4	-0.721181	10.1106	-7.52502	1.3e-10	2.32e-08	13.9613	Down
DUOX2	2.06079	7.02993	7.47074	1.64e-10	2.88e-08	13.7373	Up
SLC7A2	-0.678087	12.0158	-7.46805	1.66e-10	2.89e-08	13.7262	Down
CLEC5A	2.75681	5.36072	7.46534	1.67e-10	2.9e-08	13.715	Up
FAM65C	-1.5797	6.53421	-7.41053	2.11e-10	3.63e-08	13.489	Down
SLC19A2	-0.659685	10.0088	-7.40927	2.12e-10	3.63e-08	13.4838	Down
CBR3	1.24531	8.93031	7.3818	2.39e-10	4.05e-08	13.3706	Up
USP51	-0.708943	9.77422	-7.36072	2.61e-10	4.38e-08	13.2837	Down
AADAT	-0.746956	8.49458	-7.35966	2.62e-10	4.38e-08	13.2794	Down
LINC01133	0.849391	7.47299	7.34403	2.8e-10	4.65e-08	13.215	Up
KCTD12	-0.648047	13.2971	-7.33973	2.85e-10	4.7e-08	13.1973	Down
SHISA9	-1.23626	6.31841	-7.33755	2.88e-10	4.71e-08	13.1883	Down
CHST15	0.56097	9.95796	7.27967	3.68e-10	5.97e-08	12.9501	Up
KLHDC7A	-0.934722	9.48974	-7.26381	3.94e-10	6.34e-08	12.8848	Down
CD109	1.11021	7.84673	7.25152	4.15e-10	6.63e-08	12.8343	Up
OSBPL6	-0.79234	12.2908	-7.24901	4.19e-10	6.65e-08	12.824	Down
CROT	0.693997	10.9551	7.24759	4.21e-10	6.65e-08	12.8181	Up
ELL3	0.704328	10.7807	7.24324	4.29e-10	6.73e-08	12.8003	Up
SRPRB	0.508946	10.8392	7.22781	4.58e-10	7.13e-08	12.7368	Up
WFDC6	-1.06073	9.04242	-7.22519	4.63e-10	7.16e-08	12.7261	Down
ZNF467	1.06136	7.64971	7.21396	4.86e-10	7.42e-08	12.6799	Up
C19orf10	0.569716	10.2759	7.21375	4.86e-10	7.42e-08	12.6791	Up
AGPAT9	1.40782	8.67363	7.21149	4.91e-10	7.44e-08	12.6698	Up
CDKN1C	-0.653957	9.18955	-7.20602	5.03e-10	7.56e-08	12.6473	Down
ATP13A4	-1.03118	8.68759	-7.19901	5.18e-10	7.74e-08	12.6185	Down
GCLC	0.625821	12.6267	7.18457	5.5e-10	8.18e-08	12.5592	Up
SIX3	1.2087	6.17369	7.17363	5.76e-10	8.51e-08	12.5143	Up
CCDC8	-0.819289	9.36341	-7.16569	5.96e-10	8.74e-08	12.4817	Down
PGD	0.881323	10.9583	7.16235	6.04e-10	8.81e-08	12.468	Up
LOC100507472	-0.840706	8.30859	-7.13773	6.71e-10	9.65e-08	12.3669	Down
FHOD3	-1.19571	9.34846	-7.12267	7.15e-10	1.02e-07	12.3051	Down
CREB3L4	0.547223	9.91507	7.11096	7.51e-10	1.07e-07	12.2571	Up
PRDX1	0.672089	14.0294	7.08531	8.37e-10	1.17e-07	12.1519	Up
MTHFD2	1.11003	8.95509	7.0676	9.02e-10	1.26e-07	12.0794	Up
HGD	1.12728	8.49069	7.06635	9.06e-10	1.26e-07	12.0743	Up
GALNT12	0.556525	11.216	7.06209	9.23e-10	1.27e-07	12.0568	Up
LINC00643	1.07233	6.67208	7.06026	9.3e-10	1.27e-07	12.0493	Up
LHX6	1.11652	7.36519	7.05391	9.55e-10	1.3e-07	12.0233	Up
RABEP2	0.63709	9.8584	7.04917	9.75e-10	1.32e-07	12.0039	Up
SRGAP3	-0.597779	10.0176	-7.04514	9.91e-10	1.33e-07	11.9874	Down
LINC00341	-0.8572	9.16251	-7.04147	1.01e-09	1.35e-07	11.9723	Down
PIP5K1B	-0.68888	9.97225	-7.02811	1.07e-09	1.42e-07	11.9177	Down
CEP78	-0.665791	9.89458	-7.02692	1.07e-09	1.42e-07	11.9128	Down
ERMP1	0.589344	10.4209	7.02528	1.08e-09	1.42e-07	11.9061	Up
INO80	-0.595728	10.1356	-6.99126	1.24e-09	1.62e-07	11.7668	Down
CDC42EP5	1.22187	10.5329	6.98901	1.26e-09	1.62e-07	11.7577	Up
KIF21A	-0.686955	12.4581	-6.98895	1.26e-09	1.62e-07	11.7574	Down
MUC5AC	1.89667	12.6747	6.97263	1.35e-09	1.72e-07	11.6907	Up
CX3CL1	-1.2473	9.50877	-6.96581	1.38e-09	1.76e-07	11.6628	Down
KIAA1244	-0.620528	11.857	-6.95463	1.45e-09	1.83e-07	11.6171	Down
LRRC31	1.84316	7.30961	6.95299	1.46e-09	1.83e-07	11.6104	Up
ALAS1	0.568703	10.091	6.95264	1.46e-09	1.83e-07	11.609	Up
SLC51A	0.971666	9.08398	6.945	1.51e-09	1.88e-07	11.5778	Up
CXCL14	2.18913	6.07039	6.92874	1.62e-09	2e-07	11.5113	Up
FGFBP1	1.13093	8.55875	6.92441	1.65e-09	2.03e-07	11.4936	Up
NAV3	-1.45619	7.55419	-6.92073	1.67e-09	2.05e-07	11.4786	Down
CA12	1.07227	9.10164	6.91845	1.69e-09	2.06e-07	11.4693	Up
LOC100133445	-0.663976	8.6182	-6.9165	1.7e-09	2.06e-07	11.4613	Down
HRK	1.09684	7.83571	6.91134	1.74e-09	2.1e-07	11.4403	Up
ZDHHC9	0.711225	9.13426	6.88964	1.91e-09	2.29e-07	11.3517	Up
APPL2	-0.848864	11.5528	-6.88469	1.95e-09	2.32e-07	11.3315	Down
PER2	-0.617292	11.657	-6.86775	2.09e-09	2.48e-07	11.2624	Down
EVC	-1.02141	7.2076	-6.86665	2.1e-09	2.48e-07	11.2579	Down
FAH	0.583074	8.06465	6.85962	2.16e-09	2.54e-07	11.2293	Up
C11orf88	-0.518536	13.0382	-6.8469	2.28e-09	2.66e-07	11.1774	Down
NIPAL2	0.561995	10.5935	6.84571	2.29e-09	2.66e-07	11.1726	Up
KRT13	2.03898	5.08636	6.83608	2.39e-09	2.76e-07	11.1333	Up
PCDH17	-1.24384	8.55574	-6.83229	2.43e-09	2.79e-07	11.1179	Down
DNAH5	-0.662025	13.3006	-6.82827	2.47e-09	2.82e-07	11.1015	Down
TRIM7	1.12367	7.69207	6.82304	2.52e-09	2.87e-07	11.0802	Up
GPT2	1.04739	7.41014	6.81396	2.62e-09	2.97e-07	11.0432	Up
LOC100506558	1.4407	6.64652	6.81103	2.65e-09	2.99e-07	11.0313	Up
GPR125	-0.643673	9.66141	-6.79139	2.88e-09	3.23e-07	10.9514	Down
DIO1	0.978193	9.37871	6.7881	2.92e-09	3.26e-07	10.938	Up
GDAP1	0.755678	8.86602	6.78692	2.94e-09	3.26e-07	10.9332	Up
AKAP7	-0.632241	8.97008	-6.77774	3.05e-09	3.37e-07	10.8958	Down
PPP1R3B	-0.652967	8.54002	-6.7269	3.78e-09	4.11e-07	10.6892	Down
GALNT6	1.18293	11.2339	6.72688	3.78e-09	4.11e-07	10.6891	Up
DLL1	-0.80507	10.1155	-6.7164	3.94e-09	4.28e-07	10.6465	Down
PLEKHF2	-0.537278	11.3105	-6.71523	3.96e-09	4.28e-07	10.6418	Down
HMGB1P4	-0.663311	10.2528	-6.7097	4.06e-09	4.36e-07	10.6194	Down
SCGB3A1	-0.895509	15.1825	-6.69391	4.33e-09	4.63e-07	10.5552	Down
ASCL3	1.31228	7.83639	6.69155	4.38e-09	4.66e-07	10.5457	Up
SPATS2	0.656183	8.30701	6.65881	5.02e-09	5.32e-07	10.4129	Up
OSBPL10	0.513664	9.4623	6.65568	5.08e-09	5.36e-07	10.4002	Up
RHOBTB3	-0.805383	10.3402	-6.65452	5.11e-09	5.36e-07	10.3955	Down
ENTPD4	0.533596	10.9923	6.64017	5.43e-09	5.67e-07	10.3374	Up
ANXA3	1.0063	10.0538	6.6348	5.55e-09	5.77e-07	10.3156	Up
CYP4F11	1.78796	7.5289	6.60801	6.2e-09	6.42e-07	10.2072	Up
SERPINB13	1.15165	9.41378	6.60159	6.37e-09	6.57e-07	10.1812	Up
USP13	-0.709593	8.81315	-6.59893	6.44e-09	6.61e-07	10.1705	Down
MAST2	0.541599	8.94639	6.59466	6.56e-09	6.7e-07	10.1532	Up
CDK5RAP2	0.52343	9.57826	6.59114	6.66e-09	6.77e-07	10.1389	Up
CNTD1	-0.851787	10.2191	-6.58711	6.77e-09	6.85e-07	10.1227	Down
KDELR3	1.00931	9.93118	6.57525	7.11e-09	7.17e-07	10.0747	Up
PHTF2	0.710387	9.95019	6.56415	7.45e-09	7.44e-07	10.0299	Up
DPYSL3	1.20755	8.99121	6.55472	7.75e-09	7.71e-07	9.99176	Up
HEY2	-0.588197	9.24881	-6.54524	8.06e-09	7.98e-07	9.95347	Down
SGK223	-0.669924	8.92222	-6.53589	8.38e-09	8.26e-07	9.91571	Down
AGO4	-0.51433	10.0246	-6.52974	8.6e-09	8.44e-07	9.8909	Down
CREB3L1	1.11242	10.2621	6.52239	8.86e-09	8.63e-07	9.86122	Up
NR0B1	1.40384	5.9403	6.52174	8.89e-09	8.63e-07	9.85861	Up
ST8SIA1	0.977193	7.4525	6.52092	8.92e-09	8.63e-07	9.8553	Up
FERMT1	0.727593	8.81231	6.52031	8.94e-09	8.63e-07	9.85285	Up
CARD6	0.721443	8.54341	6.51679	9.07e-09	8.71e-07	9.83862	Up
KCNK6	0.705681	7.34611	6.51607	9.1e-09	8.71e-07	9.83573	Up
PYCR1	1.15362	7.99853	6.51389	9.18e-09	8.72e-07	9.82695	Up
CKAP4	0.668616	10.4792	6.51102	9.29e-09	8.79e-07	9.81538	Up
IL19	1.429	6.00987	6.50276	9.62e-09	9.06e-07	9.78204	Up
SAA1	-2.47977	9.72201	-6.49464	9.95e-09	9.33e-07	9.74933	Down
PRUNE2	0.765748	11.4986	6.48763	1.02e-08	9.57e-07	9.72107	Up
USP27X	-0.675344	8.79145	-6.47864	1.06e-08	9.89e-07	9.68484	Down
BAALC	1.07631	7.72964	6.46672	1.12e-08	1.03e-06	9.63684	Up
SLC30A1	-0.631822	10.9712	-6.45281	1.18e-08	1.09e-06	9.58084	Down
CTB-167B5.2	-1.05754	7.90723	-6.4522	1.19e-08	1.09e-06	9.57839	Down
STATH	2.1679	4.80563	6.45048	1.2e-08	1.09e-06	9.57147	Up
ITGA6	0.941085	7.6126	6.4413	1.24e-08	1.12e-06	9.53456	Up
D2HGDH	-0.97813	8.74528	-6.41885	1.36e-08	1.23e-06	9.44429	Down
FZD8	-0.686036	8.76772	-6.41717	1.37e-08	1.23e-06	9.43752	Down
GALE	0.812917	9.50406	6.39776	1.49e-08	1.33e-06	9.35956	Up
FAM46C	-0.745886	10.9277	-6.39688	1.49e-08	1.33e-06	9.35601	Down
SCD5	-0.656058	10.176	-6.37497	1.63e-08	1.45e-06	9.26805	Down
MFSD2A	1.0696	8.14011	6.36986	1.67e-08	1.47e-06	9.24754	Up
FRMD4A	-0.695029	8.42817	-6.3584	1.75e-08	1.54e-06	9.20161	Down
HN1	0.791184	9.54548	6.34177	1.88e-08	1.64e-06	9.13494	Up
MUC12	1.93215	6.69075	6.33947	1.89e-08	1.65e-06	9.12572	Up
PRKX	0.67929	8.99241	6.30239	2.21e-08	1.9e-06	8.97727	Up
HS6ST2	1.06278	9.30284	6.2989	2.24e-08	1.91e-06	8.96333	Up
TMED3	0.601668	10.0771	6.29232	2.3e-08	1.96e-06	8.93699	Up
NEURL1B	-0.686918	10.1158	-6.2818	2.4e-08	2.04e-06	8.89495	Down
EPDR1	-0.560205	10.4572	-6.27721	2.45e-08	2.07e-06	8.8766	Down
RWDD2A	0.513782	8.2386	6.26729	2.55e-08	2.14e-06	8.83696	Up
RSBN1L	-0.512284	10.036	-6.26671	2.56e-08	2.14e-06	8.83462	Down
CCDC81	-0.77461	10.6749	-6.26458	2.58e-08	2.15e-06	8.82614	Down
FUT6	0.644363	10.1168	6.25355	2.7e-08	2.25e-06	8.78207	Up
ACSS1	-0.623619	9.65039	-6.24728	2.77e-08	2.3e-06	8.75705	Down
SYTL5	0.670116	9.70657	6.24074	2.85e-08	2.35e-06	8.73096	Up
NEK6	0.853031	9.19095	6.23761	2.88e-08	2.37e-06	8.7185	Up
WFDC1	1.53013	6.86608	6.23726	2.89e-08	2.37e-06	8.71709	Up
FBXL7	0.898134	8.1101	6.22395	3.05e-08	2.48e-06	8.66402	Up
TIMP1	0.965889	11.552	6.22205	3.07e-08	2.49e-06	8.65642	Up
C14orf132	-0.990997	10.893	-6.21022	3.23e-08	2.61e-06	8.60927	Down
ARHGEF26	-0.5787	9.74608	-6.20903	3.24e-08	2.61e-06	8.60452	Down
SERPINB8	0.736127	7.5009	6.20527	3.29e-08	2.64e-06	8.58956	Up
LOC729970	-0.56993	7.86111	-6.20362	3.31e-08	2.65e-06	8.58296	Down
ZNF608	-0.638714	9.39981	-6.20219	3.33e-08	2.66e-06	8.5773	Down
ANTXR2	-0.595989	9.5491	-6.19894	3.38e-08	2.68e-06	8.56432	Down
MALT1	0.598578	7.6431	6.19687	3.41e-08	2.7e-06	8.55608	Up
PTGER4	-0.689853	11.8535	-6.19329	3.46e-08	2.73e-06	8.54186	Down
TNS3	-0.70271	10.751	-6.1917	3.48e-08	2.74e-06	8.5355	Down
CNGB1	1.38756	6.82137	6.17947	3.66e-08	2.87e-06	8.48685	Up
DLGAP1-AS2	0.713654	6.89493	6.17892	3.67e-08	2.87e-06	8.48466	Up
CDC42EP3	-0.508745	11.0243	-6.17514	3.73e-08	2.9e-06	8.46962	Down
SYPL1	-0.50523	12.0528	-6.17373	3.75e-08	2.91e-06	8.46402	Down
FMOD	0.881316	8.49301	6.15846	3.99e-08	3.08e-06	8.40329	Up
H19	2.11726	9.20891	6.14167	4.28e-08	3.29e-06	8.33658	Up
PLAT	1.23059	7.02497	6.13626	4.37e-08	3.36e-06	8.31509	Up
IL6ST	-0.530519	11.6907	-6.13497	4.39e-08	3.36e-06	8.30997	Down
RPL13AP17	-1.29319	7.97628	-6.13348	4.42e-08	3.36e-06	8.30404	Down
SH3D19	0.628962	10.6319	6.13327	4.43e-08	3.36e-06	8.3032	Up
CBX7	-0.598667	9.77014	-6.12262	4.62e-08	3.5e-06	8.26095	Down
GALNT7	0.633593	11.5843	6.11604	4.75e-08	3.59e-06	8.23482	Up
DUSP28	0.541818	9.71325	6.10788	4.91e-08	3.7e-06	8.20246	Up
KCNA1	-1.47867	8.28931	-6.09603	5.15e-08	3.85e-06	8.1555	Down
RNF175	0.776372	6.98883	6.09546	5.17e-08	3.85e-06	8.15321	Up
PIEZO2	-1.23547	8.50012	-6.095	5.18e-08	3.85e-06	8.15138	Down
MB	-0.745034	10.9159	-6.08319	5.43e-08	4.02e-06	8.1046	Down
LINC00152	0.697548	8.48381	6.05753	6.03e-08	4.45e-06	8.00301	Up
CCL2	2.4134	6.68297	6.04969	6.23e-08	4.58e-06	7.97204	Up
RNF183	0.594883	8.55969	6.0491	6.25e-08	4.58e-06	7.9697	Up
C17orf62	0.517985	8.84706	6.04566	6.33e-08	4.63e-06	7.95607	Up
IRAK1	0.507409	10.1565	6.03621	6.58e-08	4.8e-06	7.91873	Up
FA2H	0.697015	9.22573	6.02201	6.98e-08	5.07e-06	7.86265	Up
CCDC117	-0.608523	9.63569	-6.01874	7.07e-08	5.12e-06	7.84974	Down
ALDH1A3	0.787476	10.9432	5.99456	7.8e-08	5.61e-06	7.75433	Up
CPE	1.24275	7.50312	5.99365	7.83e-08	5.62e-06	7.75075	Up
PP14571	1.12363	7.51894	5.98981	7.96e-08	5.69e-06	7.7356	Up
CSGALNACT1	-1.3542	7.44513	-5.98402	8.15e-08	5.81e-06	7.71279	Down
CDR2	0.548145	8.9909	5.97671	8.39e-08	5.94e-06	7.68398	Up
PKIB	-0.841024	11.4837	-5.97508	8.45e-08	5.97e-06	7.67757	Down
NXN	-0.825668	10.5557	-5.94153	9.68e-08	6.8e-06	7.54552	Down
KRAS	0.529376	11.3016	5.93888	9.79e-08	6.85e-06	7.53509	Up
MGP	-1.5333	9.25001	-5.93563	9.92e-08	6.9e-06	7.52231	Down
JAKMIP3	2.00811	5.78963	5.90822	1.11e-07	7.64e-06	7.41464	Up
THBS1	0.911397	6.70523	5.89196	1.18e-07	8.09e-06	7.35085	Up
DHRS3	0.564511	11.4779	5.88876	1.2e-07	8.17e-06	7.33831	Up
WNT5B	-0.766417	8.80946	-5.88698	1.21e-07	8.21e-06	7.33132	Down
CCDC184	0.855902	7.4073	5.88286	1.23e-07	8.32e-06	7.31518	Up
IL12A	-0.744853	7.20371	-5.87962	1.25e-07	8.38e-06	7.30248	Down
CDKN2A	0.722287	8.16063	5.87948	1.25e-07	8.38e-06	7.30193	Up
LINC01315	-0.673616	9.78098	-5.87508	1.27e-07	8.51e-06	7.2847	Down
MSRB1	0.760742	10.5191	5.87233	1.28e-07	8.58e-06	7.27392	Up
SGCE	-0.957023	8.72314	-5.87061	1.29e-07	8.61e-06	7.26719	Down
TMEM65	-0.781216	8.94266	-5.86636	1.31e-07	8.74e-06	7.25054	Down
S100A10	0.993522	12.5413	5.85878	1.35e-07	8.93e-06	7.22088	Up
MINOS1-NBL1	0.768371	10.4985	5.85458	1.38e-07	9.06e-06	7.20443	Up
CATSPERB	0.955713	7.13718	5.85327	1.39e-07	9.08e-06	7.19928	Up
EPAS1	-0.520457	13.3135	-5.85196	1.39e-07	9.1e-06	7.19418	Down
TMCO4	-0.592456	9.23058	-5.84829	1.41e-07	9.21e-06	7.17982	Down
RP11-362K14.7	1.02068	8.42084	5.84566	1.43e-07	9.29e-06	7.16954	Up
LOC100507560	-1.66459	7.14797	-5.84296	1.44e-07	9.36e-06	7.15897	Down
ITLN1	-2.36177	7.59829	-5.84145	1.45e-07	9.39e-06	7.15307	Down
NFYB	-0.614018	9.70311	-5.84075	1.46e-07	9.39e-06	7.15032	Down
GYG1	0.529335	10.7923	5.83895	1.47e-07	9.42e-06	7.14328	Up
RAB27B	0.683849	10.7481	5.83876	1.47e-07	9.42e-06	7.14253	Up
PLA2G4A	1.01587	7.95795	5.82997	1.52e-07	9.73e-06	7.1082	Up
ARHGAP33	-0.930994	7.46902	-5.8207	1.58e-07	1.01e-05	7.07199	Down
C6orf164	0.904607	7.522	5.80434	1.69e-07	1.07e-05	7.00809	Up
MMP12	1.87917	6.91401	5.79593	1.75e-07	1.1e-05	6.97529	Up
GPRC5C	0.564081	9.61176	5.79351	1.76e-07	1.11e-05	6.96584	Up
RTN4RL1	-1.2552	7.09816	-5.79342	1.76e-07	1.11e-05	6.9655	Down
UGT1A6	0.997503	6.40807	5.78616	1.82e-07	1.14e-05	6.93721	Up
HEYL	-0.968422	6.88435	-5.78322	1.84e-07	1.15e-05	6.92575	Down
GAS6	-0.674143	9.91815	-5.77679	1.89e-07	1.17e-05	6.9007	Down
GMNN	-0.675619	10.1061	-5.76248	2e-07	1.24e-05	6.84496	Down
TMEM150C	-0.744753	9.92024	-5.75838	2.03e-07	1.26e-05	6.82899	Down
ATP6V1B1	-0.962847	7.20077	-5.74839	2.12e-07	1.3e-05	6.79017	Down
TMCC3	1.28211	6.2997	5.74578	2.14e-07	1.31e-05	6.78001	Up
UPK1B	1.42438	10.2276	5.73753	2.21e-07	1.35e-05	6.74792	Up
MLKL	0.972654	7.90902	5.72876	2.29e-07	1.39e-05	6.71384	Up
PEG10	-0.962738	7.92913	-5.72721	2.3e-07	1.4e-05	6.70783	Down
SLC22A15	-0.516322	8.75042	-5.71638	2.41e-07	1.46e-05	6.66578	Down
PDE7A	-0.711082	9.95307	-5.70546	2.51e-07	1.51e-05	6.62343	Down
LA16c-380H5.5	-0.875788	7.98245	-5.70362	2.53e-07	1.52e-05	6.61629	Down
MT1M	-1.80371	5.21902	-5.70123	2.56e-07	1.53e-05	6.60701	Down
KLF13	-0.551549	9.23799	-5.70013	2.57e-07	1.53e-05	6.60275	Down
RAB40B	-0.528394	9.91222	-5.70006	2.57e-07	1.53e-05	6.60248	Down
FTO	-0.709372	12.1597	-5.68573	2.72e-07	1.61e-05	6.54692	Down
TMC7	1.20398	5.56278	5.68569	2.72e-07	1.61e-05	6.54677	Up
C1orf168	-0.647339	12.3597	-5.67356	2.86e-07	1.68e-05	6.49982	Down
EPOR	-0.999934	9.87367	-5.66424	2.97e-07	1.74e-05	6.46373	Down
IL4R	-0.641921	9.48195	-5.63638	3.32e-07	1.94e-05	6.35605	Down
FOLR1	-0.915453	11.8067	-5.631	3.39e-07	1.97e-05	6.3353	Down
C1QTNF4	-1.66477	4.76541	-5.62622	3.45e-07	2e-05	6.31683	Down
DNAJC12	1.24535	9.14733	5.6156	3.6e-07	2.07e-05	6.27588	Up
KCNMB2	-0.65901	9.72348	-5.61119	3.67e-07	2.1e-05	6.25888	Down
SLC39A14	0.671404	7.74058	5.60712	3.73e-07	2.13e-05	6.24318	Up
LOC100288911	-0.700814	6.97042	-5.60052	3.83e-07	2.18e-05	6.21775	Down
KRT40	1.26384	5.48767	5.59816	3.86e-07	2.19e-05	6.20864	Up
SCG3	1.98274	4.05589	5.59552	3.91e-07	2.21e-05	6.19848	Up
FUT3	0.87633	8.69795	5.59438	3.92e-07	2.21e-05	6.19409	Up
RP11-619L19.1	1.60173	6.41633	5.58539	4.07e-07	2.28e-05	6.15951	Up
KCNE3	0.55868	11.9058	5.58043	4.15e-07	2.32e-05	6.1404	Up
CALCA	1.14121	6.45522	5.57394	4.26e-07	2.36e-05	6.11544	Up
LPAR1	0.547488	9.34658	5.57118	4.3e-07	2.38e-05	6.10484	Up
APCDD1	-0.625979	10.7789	-5.56293	4.45e-07	2.45e-05	6.0731	Down
SPINK5	1.10761	8.04229	5.55957	4.51e-07	2.48e-05	6.06019	Up
MOB1B	-0.674009	9.82714	-5.55101	4.66e-07	2.55e-05	6.02732	Down
CSTA	0.916883	11.0285	5.52798	5.11e-07	2.78e-05	5.93896	Up
PRR15L	-0.566398	10.0281	-5.52416	5.19e-07	2.82e-05	5.92433	Down
AKAP12	0.952283	7.25361	5.51498	5.38e-07	2.92e-05	5.88914	Up
LINC00265	0.88716	6.74673	5.51147	5.46e-07	2.95e-05	5.8757	Up
TFF3	1.16488	13.1778	5.50514	5.6e-07	3.02e-05	5.85149	Up
ADARB1	-0.655229	7.46314	-5.5049	5.6e-07	3.02e-05	5.85055	Down
RP11-486A14.1	0.884416	8.17196	5.50072	5.69e-07	3.06e-05	5.83458	Up
EPHA7	1.01622	6.04358	5.49803	5.76e-07	3.08e-05	5.82426	Up
LTBP1	-0.763452	7.83616	-5.49615	5.8e-07	3.09e-05	5.81707	Down
S100A16	0.752585	10.669	5.49342	5.86e-07	3.12e-05	5.80665	Up
VEPH1	-0.947977	7.09628	-5.48544	6.05e-07	3.2e-05	5.77615	Down
SULF1	-0.80346	8.23665	-5.47957	6.19e-07	3.26e-05	5.7537	Down
SEMA5B	-1.63663	6.16655	-5.47536	6.3e-07	3.3e-05	5.7376	Down
COMMD2	-0.578103	9.32391	-5.47245	6.37e-07	3.34e-05	5.72652	Down
SPRR1B	1.79665	5.45735	5.47158	6.39e-07	3.34e-05	5.72319	Up
FOLH1	0.834061	8.81514	5.46878	6.46e-07	3.37e-05	5.71248	Up
CYP2C9	0.603946	7.8215	5.46789	6.49e-07	3.37e-05	5.7091	Up
BAGE2	-0.972373	7.6397	-5.46453	6.57e-07	3.41e-05	5.69628	Down
CNN3	-1.07827	10.2545	-5.45954	6.7e-07	3.47e-05	5.67721	Down
DNER	0.906755	10.7246	5.446	7.07e-07	3.65e-05	5.6256	Up
ADD3-AS1	0.733259	6.63428	5.4455	7.09e-07	3.65e-05	5.6237	Up
CA8	-0.614921	7.44216	-5.44151	7.2e-07	3.7e-05	5.6085	Down
TMEM200A	1.00005	7.15717	5.43958	7.26e-07	3.72e-05	5.60112	Up
ASTN2	-0.746189	9.7398	-5.43891	7.27e-07	3.72e-05	5.59859	Down
CHST6	0.514358	11.3899	5.43769	7.31e-07	3.73e-05	5.59393	Up
SKAP2	0.677178	9.70381	5.43155	7.49e-07	3.82e-05	5.57055	Up
MYO18A	0.628387	8.4183	5.42692	7.63e-07	3.88e-05	5.55293	Up
DLG1-AS1	0.716155	6.80256	5.42469	7.7e-07	3.9e-05	5.54443	Up
PTHLH	1.13861	5.55464	5.41923	7.86e-07	3.95e-05	5.52365	Up
CHMP7	0.500093	8.32667	5.41856	7.88e-07	3.95e-05	5.52111	Up
MT1F	-0.736693	10.1155	-5.4182	7.89e-07	3.95e-05	5.51974	Down
TXNDC16	-0.643962	8.09662	-5.39837	8.54e-07	4.25e-05	5.44437	Down
RP11-524D16__A.3	1.41323	5.50014	5.39489	8.66e-07	4.3e-05	5.43117	Up
PAM	0.621647	12.3687	5.37991	9.18e-07	4.55e-05	5.37433	Up
HEPACAM2	0.965592	9.19017	5.37841	9.24e-07	4.56e-05	5.36864	Up
AX746830	1.15534	5.95486	5.37322	9.43e-07	4.64e-05	5.34896	Up
APELA	-1.89646	5.26201	-5.37235	9.46e-07	4.64e-05	5.34566	Down
FKBP1A-SDCBP2	0.804252	8.85822	5.36825	9.61e-07	4.7e-05	5.33011	Up
KRT6A	1.74758	6.38204	5.36641	9.68e-07	4.72e-05	5.32315	Up
C12orf75	-0.515229	12.465	-5.35871	9.98e-07	4.85e-05	5.29397	Down
MREG	0.617592	8.24853	5.35851	9.99e-07	4.85e-05	5.29322	Up
VGLL3	-1.70183	7.62041	-5.3528	1.02e-06	4.95e-05	5.27159	Down
ANKRD20A1	1.06881	10.2849	5.35106	1.03e-06	4.98e-05	5.26504	Up
LOC284630	-1.30205	6.54081	-5.34776	1.04e-06	5.03e-05	5.25253	Down
TCF7L1	-0.59276	8.64652	-5.34646	1.05e-06	5.04e-05	5.24764	Down
TFF1	1.5596	9.42503	5.34576	1.05e-06	5.05e-05	5.24495	Up
WDR72	1.00555	6.92576	5.34154	1.07e-06	5.12e-05	5.22903	Up
LOC100996643	0.642454	7.7582	5.33624	1.09e-06	5.22e-05	5.20899	Up
POU5F1	-1.35084	6.93735	-5.32894	1.12e-06	5.35e-05	5.18137	Down
C22orf42	1.08878	6.09539	5.32656	1.13e-06	5.39e-05	5.17238	Up
PPAPDC2	0.520736	8.15826	5.32327	1.15e-06	5.43e-05	5.15997	Up
CYP4F2	1.27595	5.71394	5.3087	1.21e-06	5.74e-05	5.105	Up
LINC00957	-0.600621	8.65737	-5.30672	1.22e-06	5.77e-05	5.09753	Down
PARM1	0.752834	8.12812	5.30339	1.24e-06	5.84e-05	5.08495	Up
DNAAF2	-0.603556	10.3536	-5.29731	1.27e-06	5.97e-05	5.06204	Down
LOXL4	0.69463	8.69477	5.29124	1.3e-06	6.1e-05	5.03918	Up
PAX1	-0.940073	7.34068	-5.29052	1.3e-06	6.1e-05	5.03647	Down
C1QTNF9B-AS1	1.02028	7.17195	5.28377	1.34e-06	6.24e-05	5.01104	Up
BTG4	-0.568063	9.10261	-5.27991	1.36e-06	6.32e-05	4.99651	Down
TXNDC17	0.506971	10.6895	5.27958	1.36e-06	6.32e-05	4.99527	Up
FOXA2	-1.03785	8.54903	-5.27562	1.38e-06	6.38e-05	4.98038	Down
PROM2	0.663955	9.94891	5.27542	1.38e-06	6.38e-05	4.97961	Up
GRM5	-1.0606	7.5288	-5.26155	1.46e-06	6.7e-05	4.92748	Down
CEP85L	0.553103	8.33163	5.26145	1.46e-06	6.7e-05	4.92711	Up
FAM3D	0.733246	11.1917	5.25718	1.49e-06	6.8e-05	4.91105	Up
FCER1A	0.714535	8.52462	5.25528	1.5e-06	6.84e-05	4.90392	Up
SNTB1	-0.52322	10.4639	-5.25382	1.51e-06	6.85e-05	4.89843	Down
ZAK	-0.748413	9.34447	-5.25358	1.51e-06	6.85e-05	4.89752	Down
ZNF418	-0.538976	7.51509	-5.25201	1.52e-06	6.87e-05	4.89165	Down
SPDEF	0.904707	9.75628	5.2479	1.54e-06	6.95e-05	4.87622	Up
TRERF1	-0.543843	9.1362	-5.24644	1.55e-06	6.98e-05	4.87073	Down
IRX3	-0.811519	12.8385	-5.24264	1.57e-06	7.07e-05	4.85646	Down
TBC1D16	0.512149	8.67551	5.24034	1.59e-06	7.12e-05	4.84784	Up
LAPTM4B	0.615281	10.7577	5.23885	1.6e-06	7.13e-05	4.84227	Up
FZD5	0.544038	8.40983	5.23766	1.6e-06	7.15e-05	4.83778	Up
IPO11	0.506303	10.9628	5.23629	1.61e-06	7.17e-05	4.83265	Up
ANHX	-1.57856	6.43213	-5.23426	1.62e-06	7.22e-05	4.82503	Down
SAMD5	1.19655	5.33373	5.23147	1.64e-06	7.28e-05	4.8146	Up
PNLDC1	0.631654	8.64594	5.23053	1.65e-06	7.29e-05	4.81107	Up
MLEC	0.555114	10.6577	5.2288	1.66e-06	7.33e-05	4.80459	Up
PID1	0.592767	7.78675	5.22782	1.67e-06	7.34e-05	4.80091	Up
PNP	0.543146	9.58568	5.21988	1.72e-06	7.53e-05	4.77116	Up
CKMT1A	0.593068	9.48076	5.21873	1.73e-06	7.55e-05	4.76684	Up
TCEA3	0.511273	10.6451	5.21323	1.76e-06	7.7e-05	4.74627	Up
CRLF1	0.724869	8.57264	5.2116	1.77e-06	7.72e-05	4.74016	Up
RAB6B	-0.512988	8.93473	-5.20719	1.81e-06	7.82e-05	4.72368	Down
TPM2	-1.08469	8.08541	-5.20634	1.81e-06	7.83e-05	4.72049	Down
HNMT	-0.58234	11.6546	-5.20461	1.82e-06	7.87e-05	4.71402	Down
SNX9	0.561087	9.31172	5.20249	1.84e-06	7.92e-05	4.70607	Up
ASPHD2	0.623323	7.32839	5.19513	1.89e-06	8.13e-05	4.67857	Up
EFHD1	-0.850846	8.5846	-5.18975	1.93e-06	8.28e-05	4.65848	Down
CPNE4	1.27759	5.57215	5.18928	1.94e-06	8.28e-05	4.6567	Up
C4orf48	0.629267	9.53933	5.186	1.96e-06	8.37e-05	4.64445	Up
TMCO5A	0.6835	7.39712	5.1793	2.01e-06	8.54e-05	4.61945	Up
SLC16A4	0.979425	6.103	5.17594	2.04e-06	8.64e-05	4.60692	Up
GNAI1	-0.648964	9.89194	-5.17141	2.07e-06	8.77e-05	4.59	Down
ARMCX3	0.592974	9.92749	5.15793	2.19e-06	9.23e-05	4.53977	Up
HSD17B2	-1.72103	6.64202	-5.1546	2.21e-06	9.31e-05	4.52738	Down
MT1E	-0.701728	11.8484	-5.15186	2.24e-06	9.38e-05	4.51715	Down
HOTS	1.94433	5.44064	5.14694	2.28e-06	9.52e-05	4.49884	Up
LYNX1	-0.742665	7.59871	-5.13985	2.34e-06	9.74e-05	4.47247	Down
ACTG1P4	-0.749595	13.1712	-5.13965	2.35e-06	9.74e-05	4.47171	Down
IZUMO4	-0.551579	7.5946	-5.13455	2.39e-06	9.9e-05	4.45275	Down
POMGNT1	-0.650417	7.65861	-5.1301	2.43e-06	0.00010025	4.43621	Down
CYP2F1	-0.874117	11.3275	-5.12847	2.45e-06	0.000100631	4.43015	Down
FBN1	-0.648891	7.60206	-5.1186	2.54e-06	0.000103616	4.39348	Down
INMT	-1.43123	5.8195	-5.11233	2.61e-06	0.000105605	4.37021	Down
KLF12	-0.543554	9.22112	-5.10929	2.64e-06	0.000106456	4.35894	Down
CDK14	-0.502686	9.14029	-5.10774	2.65e-06	0.000106725	4.35318	Down
DPP10	1.19799	6.16765	5.10195	2.71e-06	0.000108564	4.33171	Up
ARHGAP29	-0.51091	9.37196	-5.09973	2.74e-06	0.000109184	4.3235	Down
RP13-238F13.5	1.55111	4.59544	5.09635	2.77e-06	0.000110353	4.31099	Up
SAPCD1-AS1	0.622154	9.35916	5.0901	2.84e-06	0.00011246	4.28782	Up
S100A14	0.683665	9.5826	5.08811	2.86e-06	0.000113131	4.28045	Up
AZU1	-0.903693	7.33708	-5.07902	2.96e-06	0.000116962	4.24681	Down
PRH1-PRR4	1.44639	8.55805	5.07362	3.03e-06	0.000119217	4.22682	Up
COL5A2	-0.597886	7.7216	-5.07284	3.04e-06	0.00011937	4.22393	Down
HIST2H2AA3	-0.555734	13.0795	-5.0672	3.1e-06	0.000121777	4.20311	Down
ERP27	-1.23098	8.86691	-5.06015	3.19e-06	0.000124911	4.17706	Down
PCDHB10	1.30199	4.8564	5.05724	3.22e-06	0.000125886	4.16632	Up
SEPP1	-0.534538	12.6857	-5.05386	3.27e-06	0.000127315	4.15384	Down
HEG1	-0.660914	8.67481	-5.0516	3.29e-06	0.000128208	4.14549	Down
GABARAPL1	0.708495	10.0132	5.05023	3.31e-06	0.00012845	4.14042	Up
KANK1	-0.571105	9.41013	-5.04609	3.37e-06	0.00013007	4.12515	Down
LINC00675	0.741224	8.91572	5.04552	3.37e-06	0.000130132	4.12307	Up
SLC26A2	0.614275	10.0479	5.0425	3.41e-06	0.000131429	4.11193	Up
PLA2G7	1.71774	6.45675	5.03638	3.49e-06	0.000133276	4.08936	Up
STAB1	0.650089	7.31837	5.03625	3.49e-06	0.000133276	4.08888	Up
IGSF6	1.18328	7.15471	5.03209	3.55e-06	0.000135195	4.07356	Up
PHLDA2	0.845044	8.05384	5.02871	3.6e-06	0.000136736	4.06109	Up
LINC00342	0.852376	9.88962	5.02634	3.63e-06	0.000137757	4.05235	Up
ZBTB16	-0.868474	7.46431	-5.02552	3.64e-06	0.000137961	4.04934	Down
RP11-999E24.3	-0.740202	9.44441	-5.02505	3.65e-06	0.000137979	4.04762	Down
CRISPLD2	-0.710772	7.71064	-5.02108	3.7e-06	0.000139413	4.03299	Down
CPSF4	-0.527628	8.93511	-5.02107	3.7e-06	0.000139413	4.03295	Down
ZNF853	-0.679057	8.01953	-5.01563	3.78e-06	0.000141421	4.01294	Down
SHANK3	-0.650634	7.44162	-5.01088	3.85e-06	0.000143782	3.99548	Down
FBXO31	0.501269	9.54628	5.00999	3.87e-06	0.000143805	3.9922	Up
AZGP1	1.14007	8.08952	5.00812	3.89e-06	0.000144604	3.98532	Up
MALL	-0.797741	9.44595	-5.00477	3.94e-06	0.00014623	3.97303	Down
SCEL	1.23139	5.90193	5.00403	3.95e-06	0.00014641	3.9703	Up
ATP1B3	0.679073	11.1701	5.00143	3.99e-06	0.000147634	3.96076	Up
C3orf14	0.687481	9.20129	4.99284	4.13e-06	0.000152321	3.92922	Up
OR10J1	-1.09982	5.43337	-4.98735	4.22e-06	0.000155304	3.90907	Down
CTCFL	1.2701	4.10224	4.98515	4.25e-06	0.000156364	3.901	Up
LOC102724094	1.64456	7.56473	4.98298	4.29e-06	0.000157359	3.89303	Up
TMPRSS3	-0.594795	10.6054	-4.98108	4.32e-06	0.000158052	3.88608	Down
MFSD4	0.66274	10.708	4.97515	4.42e-06	0.000160649	3.86433	Up
EPS8L1	0.512827	10.7637	4.9723	4.46e-06	0.000161894	3.85387	Up
TPBG	0.510304	11.2221	4.968	4.54e-06	0.000164054	3.83813	Up
SCUBE3	-0.632883	7.78099	-4.96535	4.58e-06	0.000165196	3.82845	Down
S100P	0.885159	13.3028	4.96535	4.58e-06	0.000165196	3.82844	Up
FAR2P2	-0.918448	8.19534	-4.9645	4.6e-06	0.000165471	3.82534	Down
SLC41A1	-0.615756	10.2032	-4.96366	4.61e-06	0.000165741	3.82227	Down
MUC5B	-1.11475	11.6967	-4.9631	4.62e-06	0.000165837	3.82021	Down
CYP27B1	0.992367	5.69717	4.962	4.64e-06	0.000166275	3.81617	Up
RPRM	0.545368	8.48426	4.95918	4.69e-06	0.000167812	3.80585	Up
PCSK6	-0.796352	7.35138	-4.95427	4.78e-06	0.000170715	3.7879	Down
KAL1	-0.563845	11.0298	-4.95376	4.79e-06	0.000170785	3.78602	Down
F5	0.887167	7.25321	4.94763	4.91e-06	0.000174009	3.76361	Up
CTHRC1	1.2364	4.91706	4.94317	4.99e-06	0.000176442	3.74732	Up
TFPI2	-1.3467	6.95009	-4.94224	5.01e-06	0.000176798	3.74391	Down
EDEM3	0.708426	10.9824	4.94073	5.04e-06	0.000177541	3.73841	Up
MSMB	0.785053	14.8796	4.93353	5.18e-06	0.000181914	3.71213	Up
FABP6	-0.646226	12.157	-4.92501	5.35e-06	0.00018705	3.68102	Down
ARHGAP4	-0.868492	7.128	-4.92401	5.37e-06	0.000187474	3.67739	Down
USP21	-0.525238	10.4762	-4.91541	5.55e-06	0.000192821	3.64604	Down
IL5RA	-0.621192	8.72585	-4.9099	5.66e-06	0.000196308	3.62596	Down
SNED1	-0.608775	9.47913	-4.90844	5.69e-06	0.000197095	3.62067	Down
FCGR2B	1.31629	6.5998	4.90601	5.75e-06	0.000198626	3.61181	Up
ARMCX1	-0.605891	8.98544	-4.90344	5.8e-06	0.000199368	3.60246	Down
ITGB2-AS1	-1.02512	7.14042	-4.89991	5.88e-06	0.000201757	3.5896	Down
STEAP2	-0.611704	9.46738	-4.89266	6.05e-06	0.000207076	3.56323	Down
CHST10	-0.601151	8.07767	-4.89032	6.1e-06	0.000208608	3.55473	Down
PLEKHG4B	-0.65376	7.28651	-4.88392	6.25e-06	0.000213384	3.53149	Down
RP4-665N4.4	-0.894338	7.43048	-4.88356	6.26e-06	0.000213384	3.53018	Down
C12orf5	0.5624	8.61169	4.87825	6.38e-06	0.000217073	3.5109	Up
CD44	0.849406	11.3721	4.87535	6.46e-06	0.00021912	3.50038	Up
LOC100507053	0.861229	6.89247	4.87499	6.46e-06	0.00021912	3.49906	Up
SCG2	1.12117	6.44825	4.87241	6.53e-06	0.00022094	3.48972	Up
RDH10	0.530787	11.9486	4.86661	6.67e-06	0.000225513	3.46867	Up
MCF2L-AS1	-0.865874	7.31392	-4.86467	6.72e-06	0.000226508	3.46163	Down
MPPED2	0.811563	6.40261	4.86064	6.83e-06	0.000229652	3.44701	Up
ARMCX6	0.507942	10.3446	4.85879	6.87e-06	0.00023092	3.44033	Up
MUC1	0.518426	12.9162	4.85726	6.91e-06	0.000231918	3.43479	Up
SLC1A2	0.775809	7.04601	4.85524	6.97e-06	0.000233355	3.42747	Up
SOX9	-0.761815	10.235	-4.84625	7.21e-06	0.000240713	3.39493	Down
DICER1-AS1	-0.502347	8.67514	-4.83718	7.46e-06	0.000247295	3.36213	Down
FRS3	-0.640046	7.24374	-4.83249	7.59e-06	0.000250983	3.34518	Down
IGHA1	-0.610412	7.33733	-4.83167	7.61e-06	0.000251399	3.34221	Down
MAPRE2	0.584889	9.38125	4.82929	7.68e-06	0.000252941	3.3336	Up
CYP4Z1	-0.569846	8.40146	-4.82715	7.75e-06	0.000254256	3.32588	Down
ECT2	0.523549	8.90717	4.82149	7.91e-06	0.000259374	3.30542	Up
TSPAN13	0.564876	13.7128	4.81857	8e-06	0.000261863	3.2949	Up
CCDC64	0.684997	8.2536	4.81567	8.09e-06	0.00026399	3.28442	Up
PHYHIPL	0.733121	6.18337	4.81199	8.2e-06	0.000266911	3.27116	Up
LOC338667	-1.2613	6.50898	-4.80638	8.38e-06	0.000271867	3.25094	Down
LOC101926951	-0.698821	9.24958	-4.79926	8.6e-06	0.000278825	3.22528	Down
OBSCN	-0.60737	6.99573	-4.79877	8.62e-06	0.000278938	3.22354	Down
BCL2L15	0.550162	7.46994	4.79672	8.69e-06	0.000280705	3.21614	Up
MAP1A	0.569103	11.3814	4.79601	8.71e-06	0.000280741	3.21361	Up
SCNN1G	-0.680892	9.7748	-4.79593	8.71e-06	0.000280741	3.21331	Down
LOC730101	0.619662	9.72788	4.79376	8.78e-06	0.000282647	3.20549	Up
LINC00930	0.713692	7.83799	4.79281	8.81e-06	0.000282701	3.20206	Up
ZNF818P	-0.510894	8.0927	-4.79278	8.82e-06	0.000282701	3.20198	Down
COL9A2	-0.615694	8.61685	-4.79222	8.83e-06	0.000282701	3.19994	Down
ANO4	-0.738566	6.19069	-4.78337	9.13e-06	0.000291445	3.16811	Down
NKX3-1	0.873486	8.46249	4.78126	9.21e-06	0.000292943	3.16054	Up
CYB561A3	0.553877	10.3121	4.77764	9.33e-06	0.000296131	3.14752	Up
FOLH1B	1.08443	6.70924	4.77165	9.54e-06	0.000301918	3.12601	Up
ST14	0.666855	10.6642	4.76683	9.72e-06	0.000306686	3.10871	Up
KLHDC8A	-1.18695	6.98646	-4.76535	9.77e-06	0.000307544	3.1034	Down
LOC101929180	-1.07721	5.53534	-4.75904	1e-05	0.000314045	3.08076	Down
NACC1	0.565907	8.72071	4.75575	1.01e-05	0.000317503	3.06897	Up
HK2	0.555388	8.8381	4.755	1.02e-05	0.000317909	3.06628	Up
GCNT3	0.846776	7.66928	4.75468	1.02e-05	0.000317909	3.06513	Up
MIPOL1	0.850597	8.1527	4.75284	1.02e-05	0.000319674	3.05853	Up
ZC3H6	-0.525877	9.34697	-4.74815	1.04e-05	0.000324012	3.04172	Down
IGKV1-37	-1.16304	4.95355	-4.74657	1.05e-05	0.000325482	3.03609	Down
HOXB-AS1	1.08812	7.55015	4.74208	1.07e-05	0.000330558	3.01999	Up
CES1P1	-1.74345	7.13144	-4.73736	1.09e-05	0.000334832	3.0031	Down
ADM	1.27454	7.33852	4.7372	1.09e-05	0.000334832	3.00254	Up
ZNF416	-0.578405	7.21861	-4.73385	1.1e-05	0.000337692	2.99054	Down
BACH2	0.551795	6.33574	4.73098	1.11e-05	0.000340418	2.98029	Up
TTLL12	0.508231	9.16116	4.73048	1.11e-05	0.0003406	2.9785	Up
MYLK	-0.539645	10.2484	-4.72996	1.12e-05	0.0003408	2.97666	Down
BPIFB2	1.69901	6.36677	4.7275	1.13e-05	0.000343039	2.96785	Up
GALNT10	0.526929	7.3678	4.72571	1.13e-05	0.000344883	2.96145	Up
TSPAN5	0.689758	7.43308	4.72183	1.15e-05	0.00034899	2.94758	Up
MRGPRG-AS1	-0.910399	6.57084	-4.71439	1.18e-05	0.000356786	2.92105	Down
CD86	1.01768	7.72942	4.71414	1.18e-05	0.000356786	2.92014	Up
SLCO4C1	-0.709583	9.19732	-4.71158	1.19e-05	0.000359737	2.911	Down
ACE2	0.594413	7.11434	4.71085	1.2e-05	0.000359769	2.90841	Up
ABCA13	-0.725399	12.4271	-4.69405	1.28e-05	0.000380034	2.84852	Down
NEURL3	-0.657787	9.11746	-4.68569	1.32e-05	0.000390007	2.81879	Down
LOC100996583	-0.726621	7.12337	-4.68516	1.32e-05	0.000390272	2.8169	Down
ACADM	-0.594104	11.9049	-4.68455	1.32e-05	0.000390663	2.81471	Down
RIMKLA	0.610977	7.18838	4.68407	1.32e-05	0.000390849	2.81302	Up
FMO2	-0.661384	11.1915	-4.67497	1.37e-05	0.000403781	2.78068	Down
VPS37B	0.521077	9.33788	4.66416	1.43e-05	0.000416052	2.74227	Up
NXPH3	-0.951945	6.57008	-4.65985	1.45e-05	0.00042223	2.72697	Down
LINGO2	0.90449	6.24649	4.65603	1.47e-05	0.000427169	2.71343	Up
LOC100505841	0.787351	8.44179	4.65263	1.49e-05	0.000432005	2.7014	Up
NTN1	-0.572207	9.68148	-4.65217	1.49e-05	0.000432005	2.69975	Down
RP11-29H23.4	0.558486	7.68552	4.65197	1.49e-05	0.000432005	2.69904	Up
C8orf12	-1.28219	6.7424	-4.64934	1.51e-05	0.000435688	2.68972	Down
PTGS2	1.15672	6.98657	4.64813	1.51e-05	0.000437097	2.68542	Up
PMEPA1	0.683885	7.3449	4.64378	1.54e-05	0.000443074	2.67004	Up
FLRT3	-0.640159	10.0452	-4.63921	1.56e-05	0.000447855	2.65386	Down
PTAFR	0.608834	9.51477	4.635	1.59e-05	0.000454293	2.63897	Up
GPR34	0.916437	7.34233	4.6315	1.61e-05	0.000459649	2.62658	Up
NRCAM	0.735053	6.14173	4.62499	1.65e-05	0.00047027	2.60357	Up
PMAIP1	0.929449	8.25371	4.62194	1.67e-05	0.000474429	2.59278	Up
HRASLS2	0.675359	10.2818	4.61899	1.69e-05	0.00047844	2.58237	Up
SERPINB5	1.02579	8.87126	4.61804	1.69e-05	0.000479532	2.57901	Up
CLCA2	-0.777474	12.3326	-4.60706	1.76e-05	0.000496301	2.54029	Down
SLC7A5	1.04149	6.54042	4.60576	1.77e-05	0.000498083	2.5357	Up
BCL2A1	1.38217	8.9531	4.60414	1.78e-05	0.000500459	2.52998	Up
ZSCAN31	0.603705	8.91588	4.60239	1.79e-05	0.000503084	2.52381	Up
HDAC9	0.625219	8.38791	4.60035	1.81e-05	0.00050564	2.51663	Up
MT1H	-0.593845	10.2235	-4.59559	1.84e-05	0.00051272	2.49986	Down
HOXA1	1.57912	6.20727	4.58898	1.88e-05	0.000524103	2.47658	Up
SMIM1	-1.46303	5.8258	-4.58824	1.89e-05	0.000524879	2.474	Down
VCAN	0.69669	9.51789	4.58682	1.9e-05	0.000526561	2.46899	Up
GTF2A1L	1.20454	4.74559	4.58672	1.9e-05	0.000526561	2.46863	Up
PTPRD	0.641606	5.94893	4.58352	1.92e-05	0.000531517	2.45738	Up
CAPN13	-0.594066	9.77746	-4.58234	1.93e-05	0.000533194	2.45322	Down
DLGAP1	0.620827	7.02239	4.58159	1.93e-05	0.000533509	2.45061	Up
PF4	-1.27021	7.04538	-4.58149	1.94e-05	0.000533509	2.45026	Down
ZNRF1	0.531657	10.3114	4.58119	1.94e-05	0.000533509	2.4492	Up
TNPO1	0.552005	12.5767	4.56875	2.03e-05	0.000555351	2.40549	Up
ECHDC3	-0.745528	8.41788	-4.56785	2.04e-05	0.000556349	2.40234	Down
ZNF680	-0.762412	8.75037	-4.56664	2.04e-05	0.000556834	2.39809	Down
IL31RA	0.899504	4.95832	4.56439	2.06e-05	0.000560138	2.39018	Up
ALAS2	-1.68891	6.96854	-4.56379	2.07e-05	0.000560708	2.38807	Down
2025-03-03	0.595555	8.21193	4.56112	2.09e-05	0.000565571	2.3787	Up
2025-03-04	1.37582	6.22248	4.56058	2.09e-05	0.000566014	2.37683	Up
IL1B	1.09672	8.55768	4.54679	2.2e-05	0.000592321	2.32851	Up
NCAPG	0.840017	5.94926	4.54661	2.2e-05	0.000592321	2.32786	Up
FXYD1	-0.78896	9.67266	-4.54603	2.21e-05	0.000592871	2.32585	Down
SLC35F2	0.598682	6.96379	4.54392	2.22e-05	0.000596098	2.31843	Up
RASAL1	0.823311	6.6123	4.54292	2.23e-05	0.000597579	2.31495	Up
SLC31A1	0.685329	11.0052	4.54123	2.24e-05	0.000600596	2.30903	Up
DPP10-AS1	0.673494	7.54636	4.539	2.26e-05	0.000604809	2.30125	Up
SIGLEC11	0.92216	6.45059	4.53746	2.28e-05	0.000607542	2.29584	Up
ANK2	0.777379	6.37521	4.53059	2.33e-05	0.000620122	2.27185	Up
LCAT	-1.11868	5.46646	-4.52685	2.37e-05	0.000627222	2.25878	Down
C10orf107	0.550334	9.9294	4.50874	2.53e-05	0.000665583	2.19557	Up
PRKG1	0.786867	6.73048	4.50647	2.55e-05	0.00067035	2.18767	Up
TMPRSS4	0.76379	10.2207	4.50125	2.6e-05	0.000677221	2.16947	Up
SUSD2	-0.838859	7.48718	-4.50037	2.61e-05	0.00067844	2.16643	Down
CCDC7	-0.530628	6.43949	-4.49981	2.61e-05	0.000679056	2.16448	Down
SEMA5A	-0.536372	8.88914	-4.49041	2.7e-05	0.000699607	2.13174	Down
WTIP	-1.11417	6.64695	-4.47633	2.85e-05	0.000729856	2.08282	Down
PTPRH	1.44616	5.95317	4.46938	2.92e-05	0.000746055	2.0587	Up
RP3-412A9.16	-1.13979	5.9047	-4.4684	2.93e-05	0.000747883	2.05531	Down
LMNB1	-0.646636	7.88956	-4.46797	2.93e-05	0.000748219	2.05382	Down
HHLA2	-0.644891	9.01073	-4.46726	2.94e-05	0.000749304	2.05137	Down
KIAA1211	1.15469	7.79274	4.46511	2.96e-05	0.000754176	2.04391	Up
ZNF527	-0.776004	6.77236	-4.46487	2.97e-05	0.000754176	2.04308	Down
RP11-196G18.24	-0.606238	9.81781	-4.46297	2.99e-05	0.000756894	2.03648	Down
LINC01187	0.75871	6.36554	4.46003	3.02e-05	0.000762783	2.02628	Up
SLC39A8	0.704478	9.33174	4.45993	3.02e-05	0.000762783	2.02594	Up
APBA2	-0.932148	6.791	-4.45871	3.03e-05	0.000764525	2.02171	Down
KDM8	-0.752736	7.89314	-4.45869	3.03e-05	0.000764525	2.02167	Down
CACNA2D3	0.916975	5.9455	4.45573	3.07e-05	0.000770256	2.01141	Up
LOC100996542	0.527044	9.59941	4.45003	3.13e-05	0.000785531	1.99166	Up
PITPNC1	0.520445	7.87334	4.44037	3.24e-05	0.000812684	1.95826	Up
AMN	0.520661	8.00485	4.43804	3.27e-05	0.000818688	1.9502	Up
TIMP4	1.19256	8.96021	4.43684	3.28e-05	0.000821346	1.94608	Up
PLA2R1	0.541854	6.86714	4.43538	3.3e-05	0.000824805	1.94103	Up
CECR2	0.665377	5.96298	4.43408	3.32e-05	0.000826895	1.93655	Up
TNNI3	0.65348	8.34073	4.43261	3.34e-05	0.000830412	1.93147	Up
BTBD11	0.744758	6.54981	4.43151	3.35e-05	0.000832827	1.92767	Up
C1QTNF5	-0.676545	8.93519	-4.42652	3.41e-05	0.000846191	1.91044	Down
ZNF423	-0.770537	7.07931	-4.42435	3.44e-05	0.00085106	1.90296	Down
C10orf10	-1.08297	6.58242	-4.41748	3.52e-05	0.00086871	1.87927	Down
PLEKHA8P1	0.529326	7.15096	4.41691	3.53e-05	0.000869577	1.87729	Up
FAM109B	0.54488	8.30429	4.40437	3.69e-05	0.000907978	1.83411	Up
LOC101929552	-1.06542	5.53966	-4.40319	3.71e-05	0.000910863	1.83007	Down
CD72	-0.889605	5.99015	-4.39562	3.81e-05	0.000933141	1.80402	Down
ZGLP1	-0.743499	7.41542	-4.39388	3.84e-05	0.000937009	1.79805	Down
LINC00277	-1.2029	5.12391	-4.38682	3.94e-05	0.000953064	1.7738	Down
C14orf64	-0.661612	7.34011	-4.3856	3.95e-05	0.000956234	1.76963	Down
IRAK3	0.628553	8.30414	4.38281	3.99e-05	0.00096491	1.76003	Up
PCDH7	-0.586356	10.7684	-4.37005	4.18e-05	0.00100447	1.71629	Down
OR13C4	-1.08398	6.29526	-4.36982	4.18e-05	0.00100447	1.7155	Down
KLHL6	0.538571	11.2898	4.36504	4.26e-05	0.0010201	1.69912	Up
DIAPH2	0.515849	11.0774	4.36099	4.32e-05	0.00103289	1.68528	Up
ACPP	0.540087	6.95961	4.36027	4.33e-05	0.00103449	1.68282	Up
CYP3A5	0.662913	6.94896	4.35587	4.4e-05	0.00104882	1.66775	Up
NPDC1	0.768092	8.76404	4.35511	4.41e-05	0.00105058	1.66517	Up
PPP1R9A	-0.519	10.0414	-4.35453	4.42e-05	0.0010517	1.66317	Down
ZNF837	-0.650892	8.09453	-4.35263	4.45e-05	0.0010578	1.65667	Down
IL1R2	1.3978	7.07699	4.34777	4.53e-05	0.00107309	1.64007	Up
MAGED4	0.936118	7.06228	4.34634	4.55e-05	0.00107417	1.63519	Up
TMEM74B	0.765415	8.08149	4.34477	4.58e-05	0.00107912	1.62984	Up
DEGS2	-0.774708	10.1346	-4.34298	4.61e-05	0.00108435	1.62374	Down
PNMAL1	-0.658297	9.58932	-4.33763	4.7e-05	0.00110148	1.60546	Down
ZNF703	-0.573774	9.40367	-4.3288	4.85e-05	0.00113111	1.57536	Down
LOC254028	-0.88455	5.15042	-4.32507	4.91e-05	0.00114516	1.56267	Down
DSC3	0.608852	7.27725	4.32422	4.93e-05	0.0011475	1.55976	Up
PLD4	0.857578	6.04474	4.32089	4.99e-05	0.00115715	1.54845	Up
CLDN9	-0.651749	7.73076	-4.31782	5.04e-05	0.00116696	1.538	Down
NR1I3	-0.789309	5.26325	-4.31631	5.07e-05	0.00117094	1.53284	Down
ASRGL1	0.920084	8.15739	4.30831	5.22e-05	0.00120251	1.50564	Up
GRIK2	0.740703	7.58496	4.30682	5.25e-05	0.0012077	1.5006	Up
DMGDH	0.709869	6.63735	4.30431	5.29e-05	0.00121737	1.49206	Up
NRK	1.08361	4.68651	4.30066	5.36e-05	0.00122966	1.47966	Up
ANKRD36C	0.908646	6.55352	4.30029	5.37e-05	0.00123004	1.47842	Up
DCAKD	-0.619443	8.69487	-4.29149	5.54e-05	0.00125672	1.44857	Down
TLR6	0.701621	6.03149	4.28815	5.61e-05	0.00126927	1.43725	Up
TMEM200B	0.903998	6.43484	4.28598	5.65e-05	0.00127535	1.4299	Up
MIR6824	0.510212	6.89275	4.28274	5.72e-05	0.00128671	1.41893	Up
MT3	-0.704144	7.46461	-4.28237	5.73e-05	0.00128678	1.41768	Down
FAM186A	1.0741	5.17948	4.28155	5.74e-05	0.0012893	1.4149	Up
SPEM1	-0.634052	6.48916	-4.2702	5.98e-05	0.00133206	1.37651	Down
IL1RN	1.19081	8.22704	4.26957	5.99e-05	0.00133376	1.37436	Up
TMEM117	1.31452	6.27782	4.2688	6.01e-05	0.0013361	1.37177	Up
LINC01410	0.787977	7.26362	4.26705	6.05e-05	0.00134303	1.36586	Up
ASCL1	0.700952	6.38343	4.2668	6.05e-05	0.00134303	1.36501	Up
MAFG	0.532423	8.59433	4.26474	6.1e-05	0.00134767	1.35806	Up
NR4A3	1.1289	7.9368	4.259	6.22e-05	0.0013712	1.33867	Up
ADH6	0.730592	10.2365	4.25151	6.39e-05	0.0014004	1.31341	Up
LOC102606465	0.519695	8.67206	4.24773	6.48e-05	0.00141259	1.30065	Up
TMEM221	-0.962369	5.73792	-4.24282	6.59e-05	0.00143602	1.28413	Down
SLC2A3	0.912293	7.54154	4.24142	6.62e-05	0.00144044	1.27941	Up
LOXL1	0.636244	7.85839	4.23863	6.69e-05	0.0014534	1.27001	Up
TEPP	0.770286	6.12918	4.23811	6.7e-05	0.00145471	1.26826	Up
DNASE1L2	-0.814029	6.14654	-4.23606	6.75e-05	0.0014639	1.26138	Down
SLC34A2	-0.815975	11.5555	-4.2345	6.79e-05	0.00147064	1.25612	Down
SORCS1	0.755697	5.78311	4.22328	7.06e-05	0.0015202	1.21841	Up
FGFR3	-0.602917	10.351	-4.20971	7.41e-05	0.00158748	1.17288	Down
RP11-727F15.11	-0.905097	6.16552	-4.20739	7.47e-05	0.00159605	1.16511	Down
KLF4	0.536765	12.0173	4.20636	7.5e-05	0.00159744	1.16164	Up
IGF2BP3	0.740919	6.68963	4.2016	7.63e-05	0.00161397	1.14571	Up
PGLYRP4	-0.687797	7.05328	-4.19697	7.75e-05	0.00163454	1.1302	Down
IMPA2	0.541734	10.0838	4.19605	7.78e-05	0.00163773	1.12712	Up
SLC26A9	0.815952	6.35722	4.19331	7.85e-05	0.00165124	1.11795	Up
PARD6B	-0.607539	9.68932	-4.19084	7.92e-05	0.00166132	1.1097	Down
CDRT1	-0.505113	9.4732	-4.1908	7.92e-05	0.00166132	1.10957	Down
DENND1C	0.515664	7.60069	4.18739	8.02e-05	0.00167989	1.09816	Up
CLMP	0.913197	4.84545	4.1831	8.14e-05	0.00170233	1.08385	Up
CORO1C	0.792026	9.46878	4.18094	8.2e-05	0.00171224	1.07661	Up
STRADB	-0.659062	9.62663	-4.17484	8.38e-05	0.0017447	1.05626	Down
KIF12	-1.17401	5.51735	-4.17482	8.38e-05	0.0017447	1.05622	Down
SCGB2A1	0.595007	11.7965	4.16917	8.55e-05	0.00177451	1.03736	Up
LOC100130744	-1.36487	4.34371	-4.16914	8.55e-05	0.00177451	1.03727	Down
TGM3	-0.628255	8.55555	-4.16847	8.57e-05	0.00177607	1.03503	Down
RP11-334C17.5	0.629633	7.77491	4.16238	8.75e-05	0.00180797	1.01474	Up
BHLHB9	-0.513129	7.02184	-4.15777	8.9e-05	0.00183578	0.999421	Down
CYBRD1	-0.797845	9.26722	-4.15149	9.1e-05	0.00186831	0.978518	Down
HLA-DQB2	-0.87515	7.48193	-4.14665	9.25e-05	0.00189349	0.962442	Down
LOC101928818	0.845925	5.02088	4.1458	9.28e-05	0.00189748	0.959603	Up
C21orf67	-0.741806	6.67483	-4.14495	9.31e-05	0.00189976	0.956775	Down
FOXO6	-0.593064	7.58928	-4.14452	9.32e-05	0.00190093	0.955345	Down
DAPK1	-0.702741	9.5973	-4.14424	9.33e-05	0.00190111	0.954415	Down
CTA-292E10.6	0.714518	7.80715	4.14213	9.4e-05	0.00191011	0.947415	Up
TMEM97	-0.524378	9.4306	-4.13833	9.53e-05	0.00193057	0.934804	Down
RARG	-0.677794	7.76564	-4.13765	9.55e-05	0.00193347	0.932541	Down
RHOV	-0.544125	8.70725	-4.13466	9.65e-05	0.00195032	0.922652	Down
COLQ	-0.636229	7.22232	-4.13429	9.66e-05	0.00195115	0.921409	Down
RP13-20L14.1	-1.14573	4.90454	-4.13171	9.75e-05	0.00196193	0.912857	Down
BCORP1	1.22773	4.65677	4.13031	9.8e-05	0.00196808	0.908229	Up
MIR6778	-0.565833	9.33916	-4.12249	0.000100687	0.00201735	0.882327	Down
SUSD4	-0.559465	9.63276	-4.12154	0.000101022	0.00202229	0.879181	Down
SIX3-AS1	1.11557	5.36163	4.11879	0.000102	0.0020383	0.870062	Up
GRM1	0.632652	6.04422	4.11218	0.000104383	0.00207505	0.848201	Up
WNT9A	0.502016	8.54004	4.11125	0.000104721	0.00207996	0.845142	Up
TFCP2L1	0.616669	7.70505	4.1097	0.000105288	0.00208941	0.84003	Up
MMP7	-1.15024	8.3844	-4.10913	0.000105498	0.00208996	0.838138	Down
ATF6B	-0.703963	7.27717	-4.10494	0.000107054	0.00211712	0.824284	Down
RP4-758J24.5	-0.54428	8.71212	-4.10171	0.000108266	0.00213738	0.813632	Down
C20orf187	-0.791041	5.42776	-4.09879	0.000109373	0.00215553	0.804003	Down
CKB	-0.542447	11.5181	-4.09833	0.000109551	0.00215681	0.802467	Down
ASPM	0.756411	5.73938	4.09768	0.000109798	0.00215681	0.800336	Up
OR2N1P	-1.01506	6.0558	-4.09061	0.000112536	0.0022008	0.777028	Down
LOC101928327	0.613389	5.74631	4.09006	0.000112753	0.00220124	0.775206	Up
FJX1	-0.932762	7.02014	-4.08977	0.000112865	0.00220124	0.774263	Down
HDAC7	-0.91791	7.31796	-4.08957	0.000112943	0.00220124	0.773611	Down
CYSRT1	0.856613	7.36695	4.08686	0.000114014	0.00222021	0.764686	Up
abParts	-1.18815	5.00969	-4.07595	0.000118424	0.00229244	0.728782	Down
ZNF663P	-0.771748	6.53957	-4.06867	0.000121457	0.00234244	0.704867	Down
CD163L1	0.921856	5.54974	4.06804	0.000121722	0.00234438	0.702805	Up
RIT1	0.510968	9.48131	4.06409	0.000123405	0.00237222	0.689821	Up
EHMT1-IT1	-0.958485	5.33831	-4.06392	0.000123479	0.00237222	0.689256	Down
BCAT1	0.968045	6.96386	4.06344	0.000123685	0.0023742	0.687676	Up
FIGF	1.00742	5.60929	4.06028	0.000125045	0.00239437	0.677339	Up
C2CD4A	1.09529	5.39862	4.06027	0.00012505	0.00239437	0.677299	Up
CTAGE5	0.612045	8.9788	4.05903	0.000125589	0.00240268	0.673235	Up
DCTN1-AS1	0.994469	6.60683	4.05192	0.000128724	0.00245241	0.649921	Up
MX2	0.608856	8.60446	4.0512	0.000129046	0.00245648	0.647565	Up
ITGA9	-0.554541	7.2746	-4.04993	0.000129616	0.00246121	0.643394	Down
OR1A1	0.841751	4.20637	4.04705	0.000130914	0.00248379	0.633975	Up
ABCA12	1.13801	4.90724	4.03764	0.000135249	0.00255967	0.603185	Up
ANGPT1	-0.573686	7.09327	-4.03208	0.000137871	0.00260068	0.585043	Down
USP27X-AS1	-0.643723	6.9647	-4.02935	0.00013918	0.00261921	0.576116	Down
LOC280665	0.845057	5.86961	4.02237	0.000142576	0.00267839	0.553339	Up
BFSP2-AS1	-0.741675	4.84216	-4.02158	0.000142963	0.00268328	0.55078	Down
TGFBI	0.7518	9.81777	4.01907	0.000144206	0.00269572	0.542602	Up
SAMHD1	-0.510486	12.7133	-4.0169	0.00014529	0.00271377	0.535527	Down
TRPM4	0.708877	8.36973	4.01533	0.000146081	0.0027241	0.530398	Up
PANX3	1.16193	4.05561	4.0129	0.000147308	0.00274028	0.522498	Up
CXCL8	0.91022	11.9343	4.0083	0.000149661	0.00277463	0.507525	Up
HUS1B	0.658914	6.09239	4.00711	0.000150276	0.00278192	0.503657	Up
RP11-355F16.1	-1.39535	5.41549	-4.00681	0.000150433	0.00278258	0.50267	Down
BPIFA2	1.09949	5.79977	4.00542	0.000151155	0.00279305	0.498144	Up
LAMB3	-0.555803	10.1735	-4.00499	0.000151381	0.00279334	0.496737	Down
SGPP2	0.697039	9.76225	4.00393	0.000151932	0.00279995	0.493302	Up
LOC340357	-1.07197	4.12385	-4.00379	0.000152006	0.00279995	0.492847	Down
DUSP5P1	1.12418	5.83494	4.0036	0.000152106	0.00279995	0.492223	Up
LINC01210	-0.714155	8.69383	-4.00246	0.000152706	0.00280873	0.488508	Down
AK024936	1.17007	4.89549	3.99984	0.000154086	0.00283184	0.480011	Up
ANKRD20A11P	0.660471	9.20597	3.99769	0.000155232	0.00284255	0.473013	Up
IRX2	-0.590904	10.2	-3.99758	0.00015529	0.00284255	0.472662	Down
ATP13A5	0.603198	6.43102	3.99403	0.000157198	0.00287059	0.461132	Up
WIF1	-1.2317	9.31773	-3.99269	0.000157921	0.00288149	0.4568	Down
ARMC12	-0.731561	5.97379	-3.992	0.0001583	0.00288611	0.454533	Down
LY6D	1.62425	6.85932	3.99153	0.000158556	0.00288783	0.453009	Up
SMCO4	0.528486	9.50117	3.9887	0.000160105	0.00290214	0.443835	Up
NTN5	-0.65471	6.35983	-3.98854	0.000160194	0.00290214	0.443308	Down
AP1M1	0.525314	9.11491	3.98754	0.000160744	0.00290979	0.440073	Up
IL33	-0.859781	9.95605	-3.98256	0.000163515	0.00295295	0.423939	Down
STAP1	0.690935	7.43987	3.9722	0.000169433	0.00303111	0.390387	Up
NANOS1	0.688893	6.96163	3.97087	0.000170207	0.00304259	0.386082	Up
BHMT2	0.63067	5.54266	3.97036	0.000170507	0.00304557	0.38442	Up
DSPP	0.75115	6.08147	3.96998	0.000170728	0.00304713	0.383201	Up
EPHB1	0.752227	6.31885	3.96508	0.000173619	0.00309091	0.367357	Up
BC039487	1.33201	4.18552	3.96321	0.00017473	0.00309767	0.361337	Up
TACR1	-0.773317	6.10031	-3.96313	0.000174778	0.00309767	0.36108	Down
MPP6	0.869622	5.55313	3.9614	0.000175817	0.00311368	0.355485	Up
SHROOM1	0.621532	7.46105	3.95969	0.000176853	0.00312684	0.349941	Up
SAA2-SAA4	-1.09097	8.56305	-3.95949	0.00017697	0.00312684	0.349318	Down
LINC00862	1.21022	4.15717	3.95675	0.000178639	0.00315389	0.340464	Up
EME1	0.635199	8.23121	3.95518	0.000179604	0.00316848	0.335383	Up
P2RY1	1.07895	5.02346	3.95218	0.000181451	0.00319536	0.32573	Up
CYP26B1	-1.05697	4.57275	-3.94817	0.000183956	0.00323217	0.3128	Down
SLC6A13	-0.815829	8.67909	-3.94715	0.000184602	0.00323918	0.309491	Down
LOC101930301	0.657853	6.5635	3.9445	0.000186278	0.00326607	0.30097	Up
DHX35	0.704204	8.38983	3.94041	0.000188896	0.00329835	0.28781	Up
ASCL2	-0.79393	7.13827	-3.94036	0.000188933	0.00329835	0.287626	Down
PPP4R4	-0.748686	8.28696	-3.93994	0.000189205	0.0032997	0.286266	Down
LOC339803	0.628486	7.50561	3.9375	0.000190782	0.00332466	0.278443	Up
RGN	-0.723838	6.74529	-3.93635	0.000191537	0.00333275	0.274715	Down
SLC45A2	-0.795369	6.0028	-3.9348	0.000192548	0.00334618	0.269753	Down
AC144652.1	-0.746533	8.1248	-3.93472	0.000192602	0.00334618	0.26949	Down
DCLRE1C	0.574535	9.98445	3.9306	0.000195327	0.00338397	0.25624	Up
PCSK9	-0.715861	6.78267	-3.93054	0.000195368	0.00338397	0.256044	Down
GLIS2	-0.629019	7.43022	-3.92737	0.000197489	0.00341437	0.245863	Down
SNHG3	0.530651	6.77869	3.92703	0.00019772	0.00341437	0.244761	Up
RAB37	0.543194	8.9805	3.92474	0.000199268	0.00343851	0.23741	Up
CENPL	0.511875	6.6875	3.9239	0.00019984	0.00344576	0.234712	Up
TRIM55	-0.570235	8.08011	-3.91751	0.000204233	0.00351886	0.214216	Down
QPCT	0.652118	7.0027	3.91691	0.000204651	0.00352342	0.212287	Up
HOTAIRM1	0.566103	8.54938	3.9133	0.000207177	0.00355621	0.200725	Up
SEMA3E	-0.647022	6.96569	-3.91302	0.000207378	0.0035566	0.199814	Down
ST8SIA5	0.697497	6.7652	3.91106	0.00020876	0.00357265	0.193555	Up
PLA2G3	-0.981597	5.27909	-3.90986	0.000209613	0.00358457	0.189712	Down
HLF	-0.52092	8.12174	-3.90929	0.00021002	0.00358622	0.187882	Down
LINC00595	0.914816	6.61786	3.90505	0.000213071	0.00363285	0.174292	Up
MUC20	0.603328	12.3231	3.90431	0.000213607	0.00363904	0.171925	Up
ATHL1	-0.57738	7.63324	-3.90388	0.000213921	0.00363904	0.170543	Down
FHL2	0.621864	8.53877	3.90367	0.000214071	0.00363904	0.169884	Up
AX748267	0.648007	5.89589	3.90208	0.000215231	0.0036538	0.164791	Up
RAG2	1.22934	3.64263	3.89462	0.000220752	0.00373597	0.140929	Up
GPX3	0.576242	11.4398	3.8935	0.000221588	0.00374735	0.13737	Up
BC038194	0.988211	4.69105	3.89061	0.00022377	0.00377867	0.128139	Up
PNMA6A	-1.05831	6.27312	-3.88686	0.000226636	0.00381298	0.116157	Down
LOC101929064	-0.949534	5.22252	-3.88574	0.000227497	0.00382466	0.112584	Down
LOC102723721	0.862961	5.94538	3.88527	0.000227854	0.00382785	0.111106	Up
HRH4	0.880768	5.07412	3.88318	0.000229474	0.00384941	0.104435	Up
TFEB	-0.58993	8.68097	-3.88263	0.000229903	0.00385024	0.102675	Down
ZNF835	-1.07255	3.88971	-3.88254	0.000229972	0.00385024	0.102395	Down
FZD7	0.597151	6.63197	3.87784	0.000233662	0.00390534	0.0874068	Up
LINC00669	1.14553	4.70673	3.87582	0.000235263	0.00392923	0.0809759	Up
RCVRN	-0.918318	4.6037	-3.87522	0.000235739	0.00393432	0.0790717	Down
HES6	-1.2267	7.73969	-3.87387	0.00023682	0.00394373	0.0747641	Down
AVPR1A	-1.35867	7.72726	-3.87299	0.000237529	0.00395265	0.0719525	Down
MIR6845	-0.517919	8.89306	-3.86995	0.000239982	0.00398768	0.062277	Down
MTL5	-0.548624	6.80958	-3.86796	0.000241604	0.004003	0.0559374	Down
LOC340184	0.872148	6.51807	3.86653	0.000242772	0.00401943	0.0513995	Up
LIPF	-0.925258	5.01586	-3.86127	0.000247125	0.00408854	0.0346717	Down
B3GNT4	-0.793745	7.18046	-3.8541	0.000253174	0.00416453	0.0119126	Down
GSTM3	0.642037	8.10583	3.85247	0.000254569	0.00418448	0.0067414	Up
PDXP	-0.667343	8.16301	-3.8516	0.000255318	0.00419378	0.00397526	Down
RP11-732A19.1	1.00555	3.84844	3.84565	0.000260489	0.00426647	-0.0148905	Up
ANKRD36B	0.913479	10.8269	3.83765	0.000267597	0.0043394	-0.0402165	Up
RP11-157B13.7	-0.880604	4.7573	-3.83356	0.000271306	0.00439331	-0.0531614	Down
THBS4	-0.659132	6.75211	-3.82683	0.00027751	0.00447794	-0.0744268	Down
TMEM64	0.580792	8.27525	3.82483	0.000279384	0.00450182	-0.0807538	Up
BAG2	0.508897	7.67605	3.8241	0.000280075	0.00450977	-0.0830757	Up
DOCK8	0.554606	8.83144	3.82362	0.000280523	0.00451381	-0.0845797	Up
IFRD1	0.551646	9.83036	3.81577	0.000288009	0.00461158	-0.109343	Up
CDH2	0.700742	6.77228	3.81367	0.000290048	0.00462913	-0.115972	Up
CGREF1	1.10568	4.70553	3.8136	0.000290117	0.00462913	-0.116197	Up
MGC32805	-0.650172	5.92212	-3.81125	0.000292413	0.0046625	-0.123606	Down
LOC100131043	-0.878353	5.44761	-3.81029	0.000293347	0.00467412	-0.126605	Down
CPEB1	0.524685	8.92884	3.81009	0.00029355	0.00467412	-0.127254	Up
FRRS1	1.05608	4.22981	3.80757	0.000296039	0.00470394	-0.135192	Up
MLLT4-AS1	-0.512732	7.88981	-3.80604	0.000297562	0.00472158	-0.140014	Down
UBL4A	-0.546603	8.62948	-3.80337	0.000300232	0.00475668	-0.14841	Down
LAMP3	0.503355	10.3963	3.80069	0.000302936	0.00478363	-0.156837	Up
PYGO1	-0.81624	6.23021	-3.79895	0.000304705	0.0048045	-0.162306	Down
ARR3	-0.686111	6.5169	-3.79856	0.000305098	0.0048045	-0.163519	Down
BC039537	0.621525	5.94657	3.79545	0.000308291	0.00485037	-0.173301	Up
RPRML	-0.856377	6.55907	-3.79044	0.0003135	0.00491988	-0.189043	Down
LAG3	-1.00084	6.08638	-3.78948	0.000314506	0.00492354	-0.192054	Down
CLGN	-0.706275	9.16494	-3.78377	0.000320559	0.00499639	-0.209962	Down
EPHX3	-0.638172	7.45266	-3.78313	0.000321247	0.00499932	-0.211976	Down
GNG4	0.595299	6.10516	3.78199	0.000322477	0.00501264	-0.215566	Up
APOBEC3B	0.754535	6.96496	3.77015	0.000335456	0.00519645	-0.252622	Up
GPR87	0.650365	7.85455	3.76823	0.000337615	0.0052231	-0.258647	Up
DRD1	-0.978979	6.13362	-3.76724	0.000338724	0.00523671	-0.261725	Down
SCGB3A2	-2.77102	8.47398	-3.76582	0.000340326	0.00525794	-0.266157	Down
COL8A1	0.991557	6.00829	3.7649	0.000341376	0.00526705	-0.269049	Up
LOC652993	0.995038	5.37239	3.76071	0.000346169	0.00533018	-0.282139	Up
KIF23	0.789734	5.5893	3.76004	0.000346947	0.00533501	-0.284245	Up
CH25H	0.658236	9.30318	3.75814	0.000349139	0.00536511	-0.290157	Up
PIEZO1	-0.582281	8.17351	-3.75776	0.000349577	0.00536823	-0.291334	Down
MAGIX	-0.543871	9.03519	-3.75725	0.000350178	0.00537386	-0.292947	Down
HDX	0.900126	4.84713	3.75589	0.000351758	0.00538367	-0.297174	Up
CSAD	-0.518257	9.30608	-3.75425	0.000353689	0.00540598	-0.30231	Down
FAM107A	-0.575477	8.73565	-3.75179	0.000356584	0.0054466	-0.309963	Down
ST3GAL4	0.63022	7.2496	3.75002	0.000358687	0.00546413	-0.315482	Up
SLC4A1	-1.01185	7.29848	-3.74917	0.000359705	0.00547599	-0.318142	Down
BNC1	0.935001	5.42128	3.74004	0.000370775	0.00562207	-0.346584	Up
LOC101928614	1.10569	4.56807	3.73873	0.000372391	0.00563536	-0.350663	Up
FAM150B	1.09748	3.84117	3.73699	0.000374535	0.00566407	-0.35605	Up
LINC00638	-0.60599	6.88267	-3.73478	0.000377289	0.00569694	-0.362922	Down
TNIP3	1.25041	4.08166	3.73456	0.000377575	0.00569694	-0.363634	Up
PRPH	-1.202	6.23281	-3.73445	0.000377705	0.00569694	-0.363956	Down
ST3GAL6	-0.503072	7.71661	-3.73336	0.000379074	0.00571383	-0.367351	Down
TFEC	1.15709	6.29284	3.73266	0.000379959	0.0057234	-0.369539	Up
FKBP14	0.504347	8.14972	3.73027	0.000382977	0.00575748	-0.376959	Up
SYT8	0.67125	7.42968	3.72915	0.000384403	0.00576755	-0.380445	Up
TUBB2B	0.964309	4.28346	3.72804	0.000385813	0.00578492	-0.383879	Up
CD101	0.714426	6.62311	3.7263	0.000388045	0.00580177	-0.389291	Up
DCSTAMP	0.951701	6.16832	3.72617	0.000388205	0.00580177	-0.389676	Up
ST8SIA2	-0.892505	4.52395	-3.72224	0.000393283	0.00585311	-0.401866	Down
C6orf123	-0.574527	7.23436	-3.72213	0.000393431	0.00585311	-0.402217	Down
OR1J2	-0.628678	5.97477	-3.72027	0.000395857	0.00587454	-0.407983	Down
SIAH3	-0.676427	7.3509	-3.71937	0.000397045	0.0058776	-0.410792	Down
ANKRD36BP2	-0.564697	7.47587	-3.71378	0.000404438	0.00596031	-0.428092	Down
HES2	-0.511737	7.78135	-3.71312	0.000405325	0.00596031	-0.430145	Down
DLX2	-0.815564	6.80131	-3.70977	0.000409829	0.0060079	-0.440505	Down
SHF	-0.944456	5.47797	-3.70772	0.000412615	0.00604018	-0.446855	Down
FOXN1	-0.571283	6.47889	-3.70099	0.000421886	0.00614844	-0.467683	Down
VGLL1	-0.629255	5.89971	-3.7008	0.000422149	0.00614844	-0.468268	Down
LPPR1	0.901231	5.49708	3.69761	0.000426602	0.00620934	-0.478101	Up
AP000266.7	-0.991629	4.48462	-3.69696	0.000427517	0.0062187	-0.480109	Down
MSLN	0.87738	9.5237	3.69576	0.000429221	0.00623556	-0.483837	Up
LOC100131262	0.73851	6.48459	3.69279	0.000433439	0.00627996	-0.493002	Up
FRMD8P1	-0.778508	6.11373	-3.69173	0.000434952	0.00629484	-0.496267	Down
FAM83D	0.670414	9.70957	3.69025	0.000437073	0.00632154	-0.500825	Up
LAMB2P1	-0.512796	6.67923	-3.68506	0.000444596	0.00641412	-0.516813	Down
SNRPF	-0.547904	10.2465	-3.68466	0.000445189	0.00641863	-0.518062	Down
CHAD	1.00103	8.31937	3.68409	0.000446018	0.00642653	-0.519804	Up
TMOD2	-0.689297	7.16005	-3.68087	0.000450763	0.00648862	-0.529719	Down
GPR183	0.819029	7.20202	3.68063	0.00045112	0.00648862	-0.530459	Up
FLJ34503	-0.563187	2.78635	-3.67892	0.000453667	0.00651624	-0.535734	Down
FPR3	0.819749	7.58908	3.67867	0.000454043	0.00651725	-0.53651	Up
RP5-1189K21.2	1.25646	4.48955	3.6775	0.000455792	0.00653445	-0.54011	Up
CYP2A13	-0.706878	7.52405	-3.67718	0.000456272	0.00653723	-0.541096	Down
SDC1	0.5346	10.3582	3.67676	0.000456894	0.00654205	-0.542372	Up
RAB9BP1	1.01374	3.665	3.67589	0.000458206	0.00655673	-0.545057	Up
NETO2	0.658146	6.21163	3.67358	0.000461702	0.0065985	-0.552176	Up
PRAC1	1.09894	4.60635	3.67169	0.000464561	0.00663522	-0.557957	Up
FGF12	0.757894	6.18415	3.67139	0.000465026	0.00663772	-0.558895	Up
MT1X	-0.566178	11.2539	-3.66985	0.00046738	0.00666433	-0.563621	Down
IRX1	-0.520402	7.24511	-3.66834	0.000469696	0.00668362	-0.568251	Down
GCNT1P1	-0.824172	5.73394	-3.66834	0.000469702	0.00668362	-0.568263	Down
LOC100505920	-0.978077	4.63679	-3.66772	0.000470653	0.00669298	-0.570157	Down
CCDC141	0.976959	4.70921	3.6661	0.00047317	0.00671794	-0.575151	Up
COL6A5	0.879837	4.72478	3.66572	0.000473757	0.00672042	-0.576313	Up
TFAP4	-0.974575	6.32595	-3.66244	0.000478876	0.00678462	-0.586374	Down
UHRF1	0.534098	6.77345	3.66157	0.000480249	0.00679145	-0.589053	Up
C2orf61	-0.946874	4.19703	-3.65771	0.000486365	0.00686522	-0.600901	Down
LOC101929591	0.945092	4.84981	3.65546	0.000489949	0.00690097	-0.607773	Up
MCOLN2	-0.57519	6.92922	-3.65545	0.000489967	0.00690097	-0.607808	Down
CDH10	0.824051	5.5373	3.65537	0.000490104	0.00690097	-0.60807	Up
ZNF815P	-0.940108	4.70978	-3.65125	0.000496754	0.00697933	-0.620683	Down
AGER	-1.02294	6.47054	-3.65117	0.00049689	0.00697933	-0.620939	Down
LOC152586	0.944568	5.10845	3.64532	0.000506478	0.00710529	-0.638826	Up
CA14	-1.12989	5.4061	-3.63973	0.000515817	0.0072186	-0.655923	Down
PRKACB	0.500786	9.59453	3.63911	0.000516855	0.0072287	-0.657802	Up
NRP1	0.686365	6.642	3.63505	0.000523748	0.00730322	-0.670197	Up
AK093205	1.03727	4.12628	3.63504	0.000523779	0.00730322	-0.670252	Up
FZD9	-1.04644	4.4892	-3.63365	0.000526149	0.00733179	-0.674475	Down
CSF2RA	0.54795	6.91923	3.63181	0.00052932	0.00736611	-0.680096	Up
MORN1	-0.601388	8.35573	-3.63041	0.000531749	0.00738734	-0.684379	Down
PRAP1	-0.833221	4.70633	-3.6295	0.000533317	0.00739565	-0.687132	Down
RP11-385F5.4	-1.00223	5.63902	-3.62849	0.00053509	0.00741574	-0.690237	Down
CEACAM19	-1.1324	6.12431	-3.6224	0.000545802	0.00755049	-0.708775	Down
PIWIL1	1.0026	4.74307	3.62068	0.00054887	0.00758375	-0.714015	Up
ERVMER61-1	0.923051	2.99928	3.61729	0.000554957	0.00765555	-0.724329	Up
ARHGAP6	-0.506725	8.48582	-3.61706	0.000555375	0.00765555	-0.725033	Down
DKK1	0.899209	6.15729	3.61625	0.000556841	0.00766612	-0.727498	Up
TEX22	-0.648133	6.119	-3.61518	0.000558786	0.00768826	-0.730757	Down
LOC100506014	-0.835935	5.94016	-3.61474	0.000559584	0.00769	-0.732092	Down
RAP1GAP	0.564779	8.97577	3.61251	0.00056366	0.00773298	-0.738877	Up
MEDAG	0.62999	6.94356	3.61044	0.000567463	0.00777541	-0.745163	Up
MEIS3	-0.813806	7.21708	-3.61042	0.000567499	0.00777541	-0.745222	Down
OLFM2	-0.675721	5.48782	-3.60918	0.000569793	0.00779622	-0.748993	Down
GIPC3	-0.919826	6.18067	-3.60911	0.000569932	0.00779622	-0.749221	Down
LPCAT2	0.560809	7.75985	3.60905	0.000570039	0.00779622	-0.749397	Up
NXNL2	1.20867	5.03991	3.60773	0.000572488	0.00781514	-0.753404	Up
C21orf88	-0.66519	5.71019	-3.60757	0.000572789	0.00781514	-0.753896	Down
LINC00942	0.947602	5.99487	3.60737	0.000573165	0.00781559	-0.754509	Up
LOC285423	0.917287	4.22816	3.6062	0.000575335	0.0078312	-0.758041	Up
MT1HL1	-0.577835	11.2293	-3.60582	0.000576049	0.0078316	-0.7592	Down
FRMD1	-1.18574	5.10854	-3.6035	0.000580416	0.0078816	-0.766259	Down
SLC2A14	0.676475	7.39141	3.60114	0.000584878	0.00793748	-0.773415	Up
ATP12A	-0.677962	9.77516	-3.59963	0.000587746	0.00796789	-0.777988	Down
RP11-108L7.15	0.610588	5.86939	3.59903	0.000588897	0.00797668	-0.779815	Up
PCDHA9	0.652585	6.94905	3.59889	0.000589161	0.00797668	-0.780234	Up
LOC101928386	0.921082	2.78427	3.5982	0.000590478	0.00798979	-0.782321	Up
RP11-324L17.1	0.95647	4.44087	3.59475	0.000597131	0.00807331	-0.79279	Up
SALL3	0.514581	5.64092	3.59463	0.000597357	0.00807331	-0.793143	Up
SPATA1	0.840264	5.58359	3.59407	0.000598446	0.00808326	-0.794846	Up
RP11-687F6.1	1.06213	4.67634	3.59326	0.000600011	0.00809484	-0.797285	Up
LOC101927690	1.02253	4.70899	3.5918	0.000602868	0.00812381	-0.801724	Up
NR1I2	-0.776376	6.08662	-3.58986	0.000606667	0.00816538	-0.807592	Down
OGFRP1	-1.11816	5.10274	-3.58947	0.000607428	0.00817082	-0.808764	Down
CNTNAP3	0.506761	9.17275	3.58861	0.000609126	0.00818404	-0.811372	Up
C15orf56	-0.836494	6.20585	-3.58753	0.000611251	0.00820111	-0.814625	Down
SAMD1	-0.829146	7.66701	-3.58387	0.000618544	0.00826689	-0.825704	Down
LEF1-AS1	0.797065	5.66577	3.58273	0.000620835	0.00829266	-0.829157	Up
GABRP	0.561545	11.2556	3.57989	0.000626567	0.00835946	-0.83774	Up
EPB42	-1.27183	5.78533	-3.57753	0.000631356	0.00841354	-0.844851	Down
SAMSN1	0.891748	8.30723	3.57256	0.000641591	0.00850535	-0.859867	Up
GPR146	-0.872759	5.72806	-3.56943	0.000648099	0.00857176	-0.869291	Down
GPR82	0.671411	5.72755	3.56353	0.000660574	0.00870155	-0.88709	Up
AGAP6	-0.51443	8.42053	-3.56269	0.000662358	0.00871502	-0.889608	Down
PAPLN	-0.503675	7.15175	-3.56126	0.000665419	0.00875026	-0.893912	Down
IGHM	-0.80197	7.18586	-3.56082	0.000666378	0.00875281	-0.895256	Down
RP3-406C18.2	-0.890668	4.60913	-3.56014	0.00066783	0.00875718	-0.897287	Down
ODF1	-0.566042	7.27125	-3.55931	0.000669625	0.0087711	-0.899793	Down
PCDH19	1.00373	4.85301	3.55928	0.000669687	0.0087711	-0.89988	Up
RGMB-AS1	0.640492	6.54034	3.55521	0.000678535	0.00887175	-0.91213	Up
SLC44A5	-1.24035	8.38074	-3.55385	0.000681502	0.00890545	-0.916201	Down
GSTT2	-1.38178	6.26794	-3.55211	0.000685342	0.00894541	-0.921444	Down
IDO2	0.898463	4.96517	3.55149	0.000686702	0.00895805	-0.923294	Up
CYP26A1	1.16049	7.71504	3.54934	0.00069148	0.009007	-0.929763	Up
LOC101927869	1.22275	4.21963	3.54653	0.000697762	0.0090618	-0.938203	Up
ATXN7L1	0.504328	8.78108	3.5465	0.000697823	0.0090618	-0.938284	Up
SOX9-AS1	-0.630716	7.18194	-3.54322	0.000705214	0.00913704	-0.948113	Down
AC074212.6	-0.880336	6.03778	-3.54201	0.000707984	0.00915495	-0.95177	Down
SOCS3	0.722159	7.59256	3.54137	0.000709443	0.0091607	-0.95369	Up
PPP1R1C	0.605598	6.49651	3.54043	0.000711579	0.00918311	-0.956495	Up
RP11-252E2.1	0.557908	6.32845	3.53758	0.00071812	0.00923626	-0.96503	Up
EVA1A	-0.740759	6.45546	-3.53588	0.000722065	0.00927657	-0.970139	Down
C17orf50	-1.01894	6.29275	-3.53395	0.000726551	0.00931448	-0.975915	Down
HPGDS	0.733853	7.9068	3.53356	0.000727464	0.00931456	-0.977087	Up
TCR-	0.952461	5.27497	3.52927	0.000737542	0.00943142	-0.989917	Up
WFDC12	-1.0684	4.99673	-3.52915	0.000737828	0.00943142	-0.990278	Down
APOL5	-0.744612	3.752	-3.5271	0.000742698	0.00947779	-0.996413	Down
LOC102724009	-0.931134	4.0157	-3.52489	0.000747965	0.00953437	-1.003	Down
PART1	-0.593701	8.49079	-3.52456	0.000748765	0.00953925	-1.004	Down
DMBT1	-0.661612	8.13916	-3.52413	0.000749791	0.009547	-1.00527	Down
CCDC105	-0.93783	5.73445	-3.52338	0.000751607	0.0095648	-1.00753	Down
LOC101928389	-0.933781	3.46874	-3.5221	0.000754696	0.009588	-1.01135	Down
SLC23A1	-0.598265	9.53802	-3.52193	0.000755106	0.009588	-1.01186	Down
ADAMTS17	0.535496	6.7675	3.51812	0.000764385	0.00967361	-1.02325	Up
ST6GAL2	0.883445	5.34145	3.51756	0.000765753	0.00968557	-1.02491	Up
LOC101929154	0.874059	4.53954	3.516	0.000769577	0.00972116	-1.02956	Up
CILP	-0.767256	6.94541	-3.5159	0.000769841	0.00972116	-1.02988	Down
HDAC5	-0.571618	8.46207	-3.51232	0.000778688	0.00982202	-1.04052	Down
APOH	-0.887228	5.46811	-3.51093	0.00078218	0.00984651	-1.04469	Down
PCDH8	1.06935	3.65204	3.5107	0.000782743	0.00984651	-1.04537	Up
LINC00427	-0.866738	4.99053	-3.51069	0.00078278	0.00984651	-1.04541	Down
RPS29P28	0.926433	4.64419	3.51002	0.000784441	0.00985656	-1.04739	Up
ISLR	-0.611847	6.73231	-3.50796	0.000789631	0.00991633	-1.05353	Down
LOC100506446	-0.740597	5.89833	-3.50706	0.000791914	0.00993954	-1.05622	Down
CLEC10A	0.564685	7.11754	3.50351	0.000800943	0.0100364	-1.06678	Up
LOC101927494	0.903155	3.09552	3.50071	0.000808131	0.0100933	-1.07511	Up
KIF20B	-0.628116	6.88065	-3.49995	0.000810109	0.0101056	-1.07738	Down
DOC2A	-0.641817	8.0756	-3.49613	0.000820045	0.010192	-1.08874	Down
BLK	-0.834347	5.38116	-3.49323	0.000827665	0.0102652	-1.09736	Down
HRASLS	0.621688	6.45481	3.49269	0.000829077	0.0102763	-1.09894	Up
UMODL1	0.747549	6.7294	3.49247	0.000829679	0.0102782	-1.09962	Up
SLC6A15	0.582358	5.50436	3.48753	0.00084283	0.0104085	-1.11427	Up
MIR3185	-0.803343	6.20079	-3.48654	0.000845502	0.0104209	-1.11721	Down
ZNF442	0.558196	6.26548	3.4864	0.000845867	0.0104209	-1.11762	Up
PTGFR	-0.656357	10.0567	-3.48611	0.000846664	0.0104209	-1.11849	Down
GPRC5D	-0.908978	5.13189	-3.48508	0.000849443	0.0104439	-1.12154	Down
LOC283335	-1.13793	5.87595	-3.48436	0.000851387	0.0104615	-1.12367	Down
PGLYRP3	0.76739	4.01725	3.48421	0.000851791	0.0104615	-1.12411	Up
BC024027	-0.865467	4.41625	-3.4833	0.000854262	0.0104862	-1.12681	Down
TMEM184A	0.567619	8.35883	3.48213	0.000857438	0.010514	-1.13027	Up
KRTAP4-8	0.696719	5.86841	3.48155	0.000859023	0.0105237	-1.13199	Up
SERINC2	0.564046	8.82976	3.48138	0.000859501	0.0105237	-1.1325	Up
SNX29P2	-0.831977	8.56198	-3.48134	0.000859613	0.0105237	-1.13262	Down
EXO1	-0.94552	5.37571	-3.4811	0.000860276	0.0105262	-1.13334	Down
PTPRG-AS1	1.03613	4.35245	3.48086	0.000860923	0.0105285	-1.13404	Up
RNASE6	1.01862	7.27803	3.48011	0.000862982	0.0105476	-1.13627	Up
ZDHHC11	-0.63569	12.1166	-3.47996	0.000863405	0.0105476	-1.13672	Down
KIR2DL3	-0.928063	5.14257	-3.47825	0.000868089	0.0105889	-1.14176	Down
FGFBP2	0.733356	7.01845	3.47822	0.000868181	0.0105889	-1.14186	Up
UBL4B	-0.996803	4.39546	-3.47747	0.000870259	0.0106086	-1.14408	Down
DNASE2B	1.14806	5.37634	3.47638	0.000873293	0.0106311	-1.14732	Up
AOC1	0.80804	5.96277	3.47609	0.000874077	0.0106311	-1.14816	Up
LRRC75A	-0.874183	4.14715	-3.47608	0.000874123	0.0106311	-1.14821	Down
KLK1	-0.80425	7.07651	-3.47597	0.000874426	0.0106311	-1.14853	Down
LRP2	-0.846728	7.23833	-3.47548	0.000875789	0.010642	-1.14998	Down
SMIM17	1.05594	4.57498	3.47488	0.000877468	0.0106442	-1.15176	Up
LOC101930114	-0.716695	5.28621	-3.46916	0.000893549	0.0107834	-1.16867	Down
RP11-203B7.1	1.02608	3.81762	3.46834	0.000895875	0.0108019	-1.17109	Up
LOC102723479	-0.779089	3.60922	-3.4679	0.000897128	0.0108031	-1.17239	Down
LTBP3	-0.511659	8.94898	-3.46511	0.000905108	0.010877	-1.18063	Down
FSCN1	0.732305	6.01749	3.46446	0.000906973	0.0108937	-1.18254	Up
LEPREL2	-1.01906	5.48101	-3.46423	0.00090764	0.0108943	-1.18323	Down
LRRC66	0.817574	5.21915	3.4586	0.000923991	0.0110575	-1.19984	Up
DEFB106A	-0.5978	6.62218	-3.4572	0.000928102	0.0110815	-1.20397	Down
TMEM156	0.658303	5.11822	3.45644	0.000930338	0.0110928	-1.20621	Up
MRC1	1.14718	9.68652	3.45514	0.000934184	0.0111213	-1.21004	Up
C4orf17	0.795044	5.8879	3.453	0.000940528	0.0111793	-1.21634	Up
PNMA2	-1.27096	7.11391	-3.45189	0.000943853	0.0112014	-1.21962	Down
LINC00928	-0.750731	5.02962	-3.45111	0.000946175	0.0112173	-1.22191	Down
RP11-157E16.1	0.961926	4.95249	3.45071	0.000947379	0.0112247	-1.22309	Up
PRKAR1AP	-0.941217	5.64388	-3.45045	0.000948164	0.0112247	-1.22386	Down
DAPK1-IT1	-0.765936	7.04495	-3.44862	0.000953671	0.0112712	-1.22925	Down
TRIM17	-1.0963	5.1849	-3.44373	0.000968543	0.0114174	-1.24364	Down
TSHB	-0.847397	5.14382	-3.44261	0.000971976	0.0114358	-1.24693	Down
LOC101927093	-1.0194	6.49453	-3.44222	0.000973181	0.0114426	-1.24808	Down
SHCBP1	0.954983	4.92444	3.44189	0.000974184	0.0114485	-1.24904	Up
HSPB8	0.689901	6.75911	3.43786	0.000986666	0.0115624	-1.26087	Up
ALOX15	-0.519764	11.5231	-3.43632	0.000991504	0.0116044	-1.26542	Down
FLJ27354	-0.772639	4.07286	-3.43494	0.000995834	0.0116432	-1.26947	Down
GINS2	-0.765121	7.06525	-3.43434	0.000997706	0.0116531	-1.27122	Down
CAPNS2	0.502876	7.7743	3.43408	0.000998528	0.0116568	-1.27198	Up
ALDH3B1	-0.538001	12.6866	-3.43249	0.00100356	0.0116976	-1.27665	Down
LY96	0.941353	7.99274	3.43172	0.00100601	0.0117083	-1.27892	Up
TREM2	1.16633	7.20203	3.42884	0.00101519	0.0117794	-1.28736	Up
EREG	0.686189	5.36818	3.42833	0.00101682	0.0117921	-1.28886	Up
TMPRSS11E	0.893669	5.23297	3.42654	0.00102256	0.0118394	-1.29409	Up
FBXO17	-0.912484	4.84985	-3.42641	0.001023	0.0118394	-1.29449	Down
TSSK3	-1.12632	5.3242	-3.42626	0.00102348	0.0118394	-1.29493	Down
HTR2B	1.15695	5.00961	3.4248	0.0010282	0.0118879	-1.2992	Up
ARHGEF19	-0.791182	7.12022	-3.42401	0.00103075	0.0118987	-1.3015	Down
OSM	0.950921	5.97763	3.42321	0.00103335	0.0119173	-1.30384	Up
PAQR5	0.749785	6.6972	3.41976	0.00104466	0.0120175	-1.31396	Up
CST6	0.657061	9.82829	3.418	0.00105046	0.0120782	-1.3191	Up
RP11-295M18.6	1.01421	5.21677	3.41489	0.0010608	0.0121787	-1.3282	Up
PHACTR3	0.904012	5.34285	3.41343	0.00106568	0.0122286	-1.33247	Up
SYNGR4	-0.978751	4.98561	-3.41234	0.00106933	0.0122521	-1.33564	Down
IP6K3	0.673748	7.35821	3.4097	0.00107825	0.0123108	-1.34336	Up
LIFR	-0.514044	9.64915	-3.40916	0.00108009	0.0123137	-1.34494	Down
LOC284080	-0.600069	6.12418	-3.4088	0.0010813	0.0123213	-1.34598	Down
MME	-1.01365	6.53051	-3.40335	0.00109996	0.0124955	-1.36187	Down
CYB5RL	-0.500505	6.97548	-3.40268	0.00110229	0.0125045	-1.36383	Down
FAM43B	-0.923978	5.04929	-3.40246	0.00110306	0.012507	-1.36448	Down
MROH7	-0.626953	7.4829	-3.39973	0.00111253	0.0125894	-1.37242	Down
SLC9A1	0.519091	8.13542	3.39414	0.00113224	0.0127556	-1.38872	Up
SAGE1	0.913229	3.53936	3.39371	0.00113374	0.0127663	-1.38995	Up
LOC101927112	0.926899	4.25273	3.39176	0.00114069	0.0128193	-1.39562	Up
ATP6V1C2	0.745364	6.79755	3.38959	0.00114849	0.0128691	-1.40195	Up
EFCAB5	0.816215	4.99188	3.38797	0.00115433	0.0129218	-1.40665	Up
TRIM9	0.724525	5.64656	3.38728	0.00115681	0.0129433	-1.40865	Up
DACT2	-0.799571	5.93856	-3.3862	0.00116075	0.0129747	-1.41181	Down
FBXL21	0.763631	4.80274	3.38597	0.00116157	0.0129775	-1.41246	Up
LINC00900	0.700607	5.33125	3.38558	0.00116298	0.0129806	-1.41359	Up
GUCY2F	-0.842473	4.46293	-3.38426	0.00116779	0.0130279	-1.41742	Down
MRGPRF	-0.985078	4.94564	-3.38289	0.00117281	0.0130753	-1.4214	Down
FOXI1	0.867279	6.07481	3.38279	0.00117319	0.0130753	-1.42169	Up
IL20RB	0.693285	6.41806	3.3824	0.00117463	0.0130787	-1.42284	Up
ACP5	0.868952	9.34638	3.37849	0.00118907	0.0132073	-1.43417	Up
XXYLT1	-1.11019	6.09473	-3.37757	0.00119251	0.0132295	-1.43685	Down
UBE2T	0.516443	7.87786	3.37749	0.0011928	0.0132295	-1.43708	Up
ATP8A1	-0.544797	8.447	-3.37728	0.00119359	0.0132318	-1.43769	Down
HSFY1	0.747159	5.00548	3.37558	0.00119993	0.01327	-1.44261	Up
MTUS2	-0.588437	6.90206	-3.37119	0.00121652	0.0134081	-1.45534	Down
LOC152225	0.91793	5.00845	3.37095	0.00121743	0.0134117	-1.45604	Up
CDH11	-0.681937	6.95465	-3.37067	0.0012185	0.0134127	-1.45685	Down
EMR1	-1.02977	6.3937	-3.37062	0.0012187	0.0134127	-1.457	Down
TRA@	-0.843995	4.46822	-3.3699	0.00122144	0.01343	-1.45909	Down
CTA-246H3.12	-0.821	4.57254	-3.36834	0.00122739	0.0134824	-1.46359	Down
CYP46A1	-0.532087	7.11809	-3.36787	0.00122919	0.0134957	-1.46495	Down
TRIM6	0.683564	6.48067	3.36676	0.00123345	0.0135313	-1.46816	Up
TMEM213	0.568099	8.65313	3.36642	0.00123476	0.0135374	-1.46914	Up
ITGAM	0.775479	7.91963	3.36293	0.00124829	0.0136335	-1.47925	Up
MIR302B	0.851547	7.31949	3.3618	0.0012527	0.0136751	-1.48252	Up
CACNB4	-0.635728	5.82818	-3.36129	0.00125466	0.0136882	-1.48397	Down
RNF39	0.613448	8.22963	3.36023	0.00125884	0.0137159	-1.48705	Up
LOC100289058	0.718407	6.36576	3.35885	0.00126424	0.0137682	-1.49102	Up
PIK3AP1	0.594749	9.06177	3.35668	0.00127283	0.013842	-1.4973	Up
DAB2	0.723051	8.45178	3.35645	0.00127372	0.0138452	-1.49795	Up
LOC283194	-0.729713	5.43251	-3.35532	0.00127822	0.0138819	-1.50122	Down
RP11-85A1.3	-0.854305	5.20676	-3.3553	0.00127832	0.0138819	-1.50129	Down
HADHAP1	-0.634289	7.3884	-3.3548	0.00128031	0.0138903	-1.50273	Down
LRRC2-AS1	-0.816601	5.29395	-3.35451	0.00128145	0.0138961	-1.50356	Down
TM4SF1	0.57899	11.0263	3.35401	0.00128346	0.013906	-1.50501	Up
C1orf95	-0.747947	6.1254	-3.35303	0.00128736	0.0139324	-1.50783	Down
LSAMP	-0.623661	5.91409	-3.35047	0.00129768	0.0140058	-1.51522	Down
CLCNKA	0.55959	6.95887	3.35047	0.00129769	0.0140058	-1.51523	Up
APBA1	-0.642941	6.69284	-3.34679	0.00131259	0.0141405	-1.52581	Down
CCL7	1.01542	4.41461	3.34678	0.00131263	0.0141405	-1.52584	Up
CRISP2	-0.670904	10.6179	-3.34658	0.00131346	0.0141427	-1.52643	Down
KCNH8	1.02232	4.67224	3.34338	0.0013266	0.0142641	-1.53565	Up
GMNC	-0.952579	5.89485	-3.34084	0.00133708	0.0143498	-1.54294	Down
PSD2	-0.822556	5.7175	-3.33883	0.00134547	0.0144195	-1.54874	Down
HBM	-1.794	7.25068	-3.33572	0.00135851	0.0145142	-1.55767	Down
LOC102725436	-0.635522	6.05198	-3.33398	0.00136588	0.0145836	-1.56268	Down
HP	-1.03425	6.82135	-3.33041	0.00138106	0.0147045	-1.57292	Down
OMD	0.917342	4.79782	3.33023	0.00138185	0.0147061	-1.57345	Up
PDXDC1	0.614152	7.90259	3.32905	0.00138692	0.0147312	-1.57684	Up
GFRA3	0.861318	5.78415	3.32865	0.00138863	0.0147312	-1.57798	Up
REG3G	0.887863	5.03193	3.32601	0.00140005	0.0148103	-1.58557	Up
LINC00403	0.85498	2.41766	3.32402	0.00140867	0.0148623	-1.59125	Up
C15orf48	0.88181	9.66052	3.31986	0.00142693	0.0149769	-1.60317	Up
CYP2C18	0.558008	8.2856	3.31427	0.00145182	0.0151819	-1.61918	Up
CDX4	-0.981634	4.19028	-3.31399	0.00145309	0.0151819	-1.61999	Down
ASB2	-0.759964	6.58664	-3.31384	0.00145376	0.0151819	-1.62042	Down
SSU72P8	1.01857	5.2534	3.31351	0.00145525	0.0151836	-1.62137	Up
RP11-365H22.2	0.869947	5.0348	3.30873	0.00147688	0.01533	-1.63502	Up
LOC100505918	-0.63658	6.6772	-3.30839	0.00147843	0.01533	-1.63599	Down
AMBP	-0.688927	5.7963	-3.30834	0.00147867	0.01533	-1.63614	Down
CARHSP1	-0.507511	9.43439	-3.30749	0.00148253	0.0153561	-1.63855	Down
LOC339539	-0.906546	5.15425	-3.30702	0.00148468	0.0153715	-1.6399	Down
PCDHB6	-0.66672	5.51389	-3.30431	0.00149717	0.0154658	-1.64765	Down
CYP11A1	-0.972442	4.77388	-3.30375	0.00149974	0.0154853	-1.64923	Down
GEN1	0.547895	6.90721	3.30336	0.00150158	0.015492	-1.65037	Up
CNTLN	0.514508	6.82027	3.30306	0.00150295	0.0154976	-1.65121	Up
LOC100287387	0.943431	4.03749	3.30189	0.00150838	0.0155325	-1.65455	Up
PARP15	0.814697	4.86941	3.30094	0.00151282	0.0155642	-1.65727	Up
LINC01393	0.763691	4.82241	3.29706	0.00153101	0.0156949	-1.66833	Up
PALM	-0.534779	7.53647	-3.29648	0.00153373	0.0157087	-1.66997	Down
MILR1	0.953586	4.71361	3.29617	0.00153522	0.0157169	-1.67086	Up
XG	0.645957	5.97952	3.29566	0.00153764	0.0157276	-1.67232	Up
LINC00993	0.745968	5.58257	3.29276	0.00155141	0.015819	-1.68057	Up
NPHP3-AS1	0.678806	5.44825	3.29249	0.00155271	0.0158252	-1.68134	Up
LOC100147773	-0.759354	6.24812	-3.2923	0.00155364	0.0158276	-1.6819	Down
IFNE	0.681944	5.43596	3.29009	0.00156424	0.0159073	-1.68819	Up
TMEM72-AS1	-0.869978	5.56724	-3.28973	0.00156598	0.0159179	-1.68921	Down
FXYD2	0.530624	6.9017	3.28887	0.00157011	0.0159528	-1.69165	Up
AC007362.3	0.606385	6.16823	3.28836	0.00157256	0.0159657	-1.69309	Up
MZB1	0.791457	6.35055	3.28291	0.00159917	0.0161869	-1.7086	Up
TRY2P	-0.864422	4.2812	-3.28283	0.00159952	0.0161869	-1.7088	Down
ITIH2	-0.660492	5.9748	-3.28108	0.00160816	0.0162528	-1.71379	Down
FAM178B	0.599789	6.94501	3.27919	0.00161753	0.0163043	-1.71916	Up
RASSF9	-0.575821	9.64385	-3.27764	0.00162524	0.0163604	-1.72355	Down
CDO1	0.629869	5.99199	3.27706	0.00162812	0.0163821	-1.72519	Up
CTAG2	0.704907	4.86915	3.276	0.00163346	0.0164286	-1.72821	Up
FCN1	1.08563	6.89448	3.26865	0.00167067	0.016744	-1.74903	Up
MEGF6	-0.714767	6.53378	-3.26845	0.00167173	0.0167473	-1.74962	Down
COL15A1	1.04204	4.23447	3.26724	0.00167793	0.0167947	-1.75303	Up
BLOC1S1-RDH5	-0.814067	6.15245	-3.26633	0.00168261	0.0168272	-1.75561	Down
FCAR	0.527475	5.7943	3.26632	0.00168265	0.0168272	-1.75563	Up
LOC652276	-0.838561	6.13841	-3.26462	0.00169146	0.0169006	-1.76046	Down
C2orf82	-1.02062	6.01597	-3.25967	0.00171727	0.017121	-1.77444	Down
EDARADD	-0.570932	7.2353	-3.25742	0.00172914	0.0171953	-1.78081	Down
GC	-0.615807	3.10334	-3.25544	0.00173961	0.0172832	-1.78638	Down
MAST1	-0.940635	4.39386	-3.25255	0.00175504	0.0174217	-1.79454	Down
LRFN3	0.593281	7.11493	3.25075	0.00176473	0.0175011	-1.79962	Up
TDRD5	-0.813556	4.35776	-3.24994	0.0017691	0.0175309	-1.80191	Down
FLJ20712	-0.741472	5.03465	-3.24676	0.00178635	0.0176635	-1.81086	Down
LINC01296	0.845471	5.53619	3.24462	0.00179806	0.0177716	-1.81689	Up
UFSP1	-0.855975	6.41584	-3.24232	0.00181076	0.0178818	-1.82339	Down
HBQ1	-1.39087	5.36999	-3.24076	0.00181938	0.0179359	-1.82778	Down
HCLS1	0.531241	9.70574	3.24057	0.00182041	0.0179383	-1.8283	Up
PDYN	-0.606322	4.09238	-3.23964	0.00182562	0.017952	-1.83094	Down
DPP4	-0.526004	8.85534	-3.23727	0.00183885	0.0180501	-1.8376	Down
RP11-432J9.6	-0.53806	5.7718	-3.23414	0.00185643	0.018207	-1.84638	Down
IRF2BP1	-0.926358	7.16644	-3.23313	0.00186217	0.0182476	-1.84923	Down
RIPPLY3	0.834248	5.29438	3.23058	0.0018767	0.0183665	-1.8564	Up
SRMP1	-0.933384	4.48534	-3.23038	0.0018778	0.0183694	-1.85694	Down
MTTP	0.539643	6.55503	3.22741	0.00189489	0.0185128	-1.8653	Up
KCNE4	0.505665	5.88392	3.22607	0.00190261	0.0185707	-1.86905	Up
LINC01023	-0.673348	6.54523	-3.22495	0.00190911	0.01862	-1.8722	Down
ARL5C	-0.837796	5.79933	-3.22288	0.00192113	0.018707	-1.87798	Down
FLJ25758	-0.719837	5.81628	-3.22285	0.0019213	0.018707	-1.87807	Down
DPY19L2P3	-0.880467	4.53913	-3.2219	0.00192689	0.0187374	-1.88074	Down
SLC34A3	-0.580675	8.50733	-3.22082	0.00193318	0.0187649	-1.88375	Down
RP11-118G23.1	0.747309	5.5109	3.22047	0.00193524	0.0187708	-1.88474	Up
OR51E1	0.719468	5.3833	3.21448	0.00197074	0.0190476	-1.9015	Up
TENM2	0.532277	6.04289	3.2144	0.00197127	0.0190476	-1.90175	Up
PLIN1	-0.847427	4.56912	-3.21165	0.00198777	0.0191665	-1.90943	Down
RP11-1260E13.2	-0.990333	4.84571	-3.21165	0.00198777	0.0191665	-1.90943	Down
CDH12	-0.73675	6.66023	-3.21102	0.00199157	0.0191951	-1.91119	Down
LOC102724399	0.538135	6.07732	3.2104	0.00199528	0.0192146	-1.9129	Up
MUC4	0.527592	12.9763	3.20863	0.00200604	0.019302	-1.91786	Up
LOC79999	-0.858296	5.29186	-3.20651	0.00201895	0.0193915	-1.92377	Down
PDZK1IP1	-0.566191	9.01608	-3.20592	0.0020226	0.0194013	-1.92544	Down
TOX	-0.747266	7.86537	-3.20583	0.00202314	0.0194013	-1.92569	Down
AX747064	-0.801442	4.2438	-3.20258	0.00204312	0.0195354	-1.93474	Down
ZNF831	0.866155	4.98524	3.20213	0.00204594	0.0195462	-1.93602	Up
TMPRSS15	0.546008	6.7837	3.20197	0.00204693	0.0195475	-1.93646	Up
AC018462.2	1.24488	7.07746	3.20076	0.00205441	0.0195944	-1.93982	Up
PRM3	-0.789443	4.08742	-3.19965	0.00206135	0.0196279	-1.94293	Down
CTXN3	-0.710058	5.00066	-3.19717	0.00207688	0.0197308	-1.94984	Down
HES5	-0.705197	6.57621	-3.19634	0.00208207	0.0197675	-1.95214	Down
C11orf72	-0.598534	6.88003	-3.19564	0.0020865	0.019785	-1.9541	Down
MYO3A	0.586209	5.81665	3.19255	0.00210605	0.0199231	-1.96269	Up
NPL	0.605673	8.30648	3.19255	0.00210605	0.0199231	-1.9627	Up
BRSK2	-0.769331	4.88288	-3.19146	0.00211298	0.0199699	-1.96572	Down
ADAMTS4	-0.697988	6.38302	-3.18823	0.00213375	0.020108	-1.97473	Down
LOC101928554	0.844032	4.09662	3.18795	0.00213554	0.0201166	-1.9755	Up
POTEM	-0.68801	6.26161	-3.18667	0.00214382	0.0201817	-1.97907	Down
SLC3A2	0.508373	8.41517	3.18344	0.00216479	0.0203252	-1.98803	Up
ZFP2	-0.635576	6.92739	-3.18292	0.00216817	0.0203486	-1.98947	Down
FAM153A	0.671281	8.37871	3.18186	0.00217515	0.020389	-1.99243	Up
PTCH2	-0.772544	5.26332	-3.18135	0.00217847	0.0204035	-1.99383	Down
EMR2	0.668325	6.86103	3.18045	0.00218441	0.0204507	-1.99634	Up
KIF21B	-0.946342	4.52962	-3.17989	0.00218807	0.0204766	-1.99788	Down
RP11-231E19.1	0.86572	5.15517	3.17668	0.00220932	0.0206248	-2.00678	Up
MT4	-1.03545	4.61524	-3.17574	0.00221558	0.020658	-2.00938	Down
RHOBTB2	-0.610758	6.55644	-3.17369	0.00222931	0.020746	-2.01507	Down
DNAH8	-0.777423	3.50149	-3.17366	0.00222955	0.020746	-2.01517	Down
LOC101928847	0.984371	3.94032	3.17266	0.00223625	0.020783	-2.01793	Up
ZNF808	0.621468	6.34373	3.17105	0.00224713	0.0208295	-2.0224	Up
CYTIP	0.648689	8.17515	3.17084	0.00224854	0.0208295	-2.02297	Up
ENOX1	-0.50251	8.32521	-3.16999	0.00225426	0.0208627	-2.02531	Down
RP11-39H13.1	-0.866953	4.29124	-3.16918	0.00225976	0.0208846	-2.02756	Down
LINC00630	0.782681	5.25187	3.16657	0.00227755	0.0210132	-2.03477	Up
SGCA	-0.866103	3.85375	-3.16561	0.0022842	0.0210405	-2.03745	Down
AX747135	-0.910478	5.575	-3.16423	0.00229368	0.0211024	-2.04127	Down
KCNMA1	-0.558407	8.02819	-3.16044	0.00231993	0.0212925	-2.05173	Down
LOC642236	-0.525632	8.0952	-3.15875	0.0023317	0.0213834	-2.05639	Down
LOC100505812	0.633209	7.03271	3.15746	0.00234073	0.0214363	-2.05995	Up
LOC101929897	-0.779818	5.91129	-3.1567	0.00234614	0.0214641	-2.06207	Down
MAGEB3	0.868831	4.23902	3.15665	0.0023465	0.0214641	-2.06221	Up
PCDHB2	0.908178	5.24578	3.15529	0.00235605	0.0215291	-2.06595	Up
LOC100505874	-0.903281	7.31488	-3.15469	0.0023603	0.0215564	-2.0676	Down
LOC100132735	0.777222	3.75146	3.15258	0.00237525	0.021629	-2.07341	Up
SH3RF3-AS1	0.699242	3.37003	3.15255	0.00237549	0.021629	-2.0735	Up
LINC01082	0.861406	4.98216	3.15103	0.00238631	0.0217016	-2.07768	Up
RP11-38P22.2	0.772245	5.90032	3.15062	0.0023893	0.0217115	-2.07884	Up
LOC375196	0.790472	4.90173	3.14917	0.00239971	0.0217787	-2.08283	Up
MPPED1	0.654122	5.90993	3.14906	0.0024005	0.0217787	-2.08313	Up
LOC101928200	-0.799663	5.00083	-3.14722	0.00241373	0.0218738	-2.08819	Down
COL12A1	-0.518467	6.18703	-3.1472	0.00241386	0.0218738	-2.08824	Down
CNGA3	-0.78193	6.60889	-3.14663	0.00241802	0.0218943	-2.08982	Down
BC069776	0.815247	6.21368	3.1464	0.00241968	0.0218992	-2.09045	Up
REN	-0.802362	5.49113	-3.14328	0.00244238	0.0220323	-2.09904	Down
ZNF385D	0.760957	5.40415	3.14321	0.0024429	0.0220323	-2.09923	Up
RNASE7	0.697427	5.31415	3.1417	0.00245396	0.0221147	-2.10338	Up
RP11-410E4.1	0.858339	4.67792	3.13934	0.00247136	0.0222559	-2.10988	Up
KCNK4	-0.897335	3.74322	-3.13931	0.00247158	0.0222559	-2.10996	Down
FLJ32154	-0.827779	3.73958	-3.13901	0.00247377	0.0222669	-2.11077	Down
AFAP1	1.0018	5.4049	3.13826	0.00247934	0.0223082	-2.11284	Up
KLRG2	0.558841	6.37278	3.13727	0.00248664	0.0223651	-2.11554	Up
LINC00842	0.565051	3.46562	3.13544	0.00250033	0.0224529	-2.12059	Up
PHLDB2	0.525975	7.26474	3.13333	0.00251613	0.0225593	-2.12637	Up
LOC101928571	-0.661452	4.51974	-3.1286	0.00255192	0.0228406	-2.13935	Down
PDLIM3	-0.654667	6.97741	-3.12852	0.00255248	0.0228406	-2.13956	Down
C9orf163	-0.620695	7.31245	-3.12762	0.0025594	0.0228756	-2.14204	Down
CAPN6	0.749383	4.63434	3.12688	0.00256501	0.0229079	-2.14405	Up
SPTB	-0.572069	6.86838	-3.12588	0.00257268	0.0229675	-2.1468	Down
RP11-524C21.2	0.830857	5.89314	3.12474	0.00258149	0.0230281	-2.14993	Up
MYOZ3	-0.727796	6.20619	-3.12445	0.00258371	0.0230389	-2.15072	Down
RP11-1007O24.3	-1.00846	5.17122	-3.12311	0.00259399	0.0230946	-2.15437	Down
NCKAP5	-1.08058	3.44963	-3.12228	0.00260049	0.0231344	-2.15667	Down
FOXA3	0.556717	8.59747	3.122	0.0026026	0.0231442	-2.15742	Up
KRT32	-0.744032	5.69856	-3.12128	0.00260824	0.0231854	-2.15941	Down
PNMAL2	-0.919384	4.13738	-3.11978	0.00261987	0.0232561	-2.16349	Down
PRPS1L1	-0.823015	4.88914	-3.11952	0.00262195	0.023262	-2.16422	Down
CXCL6	-0.505426	12.0817	-3.11807	0.00263328	0.0233354	-2.16818	Down
DUOXA2	1.27244	6.15586	3.1177	0.0026362	0.0233433	-2.1692	Up
GNGT1	0.958592	3.98474	3.11611	0.00264872	0.0234269	-2.17355	Up
LPAR2	-0.536365	8.09802	-3.11503	0.00265725	0.0234661	-2.1765	Down
DAZ1	0.588717	5.63687	3.11469	0.0026599	0.0234804	-2.17742	Up
CLEC14A	-0.990026	4.96515	-3.11256	0.00267678	0.0236021	-2.18322	Down
RGS7	0.806268	4.48931	3.10984	0.00269857	0.0237668	-2.19067	Up
LOC441461	-0.692092	9.91697	-3.10968	0.00269986	0.0237689	-2.1911	Down
RP11-305O4.3	1.02654	3.28817	3.10942	0.00270195	0.0237782	-2.19181	Up
LOC100507516	0.734051	5.95814	3.10918	0.00270385	0.0237857	-2.19246	Up
RP11-96H17.1	0.919085	3.01762	3.1089	0.00270612	0.0237966	-2.19323	Up
TRDN	0.78103	4.68086	3.10848	0.0027095	0.0238138	-2.19437	Up
RP11-219B4.3	-0.655149	5.54184	-3.10836	0.00271048	0.0238138	-2.19471	Down
DMC1	0.813348	5.73866	3.10827	0.0027112	0.0238138	-2.19495	Up
LOC100288675	0.756931	6.32015	3.10751	0.00271734	0.0238585	-2.19703	Up
LRP4	0.511644	8.05264	3.10556	0.00273312	0.0239511	-2.20234	Up
CTD-2541J13.1	0.920505	3.49717	3.10333	0.00275127	0.024101	-2.20842	Up
FCGBP	-0.777223	10.2556	-3.1025	0.00275804	0.0241379	-2.21067	Down
ZNF876P	0.972292	3.1634	3.10121	0.00276861	0.0242158	-2.21418	Up
CDKAL1	-0.856902	7.51632	-3.10054	0.00277411	0.0242526	-2.216	Down
RPL18P10	0.536836	8.51432	3.09994	0.00277907	0.0242702	-2.21764	Up
DHRS2	-0.745415	5.3325	-3.09772	0.00279743	0.0244002	-2.22368	Down
SMTNL2	-0.837146	4.21594	-3.09649	0.00280768	0.0244312	-2.22704	Down
MUC8	-1.0321	5.93771	-3.09644	0.00280806	0.0244312	-2.22716	Down
SPHKAP	0.817677	4.70946	3.0953	0.00281759	0.0245038	-2.23027	Up
SERPINE1	0.646559	6.23757	3.09437	0.00282534	0.0245432	-2.23279	Up
CLEC18A	-0.775211	6.04557	-3.0931	0.00283602	0.0246079	-2.23625	Down
FXYD6	-0.520165	7.56674	-3.09274	0.00283907	0.024625	-2.23724	Down
ABCC3	0.529986	8.5211	3.09199	0.00284538	0.0246704	-2.23927	Up
KIR2DL1	-0.883816	5.07427	-3.09183	0.00284674	0.0246728	-2.23971	Down
GNAT3	0.919	4.32957	3.08819	0.00287755	0.0249115	-2.24958	Up
LEPR	-0.631036	7.22487	-3.08702	0.00288754	0.0249885	-2.25276	Down
LOC101928134	-0.736865	5.53704	-3.08504	0.00290449	0.02505	-2.25813	Down
BC039319	0.608322	6.50271	3.08416	0.00291208	0.0250871	-2.26052	Up
CT55	-0.788136	4.47344	-3.08312	0.002921	0.025142	-2.26333	Down
AC003986.5	-0.742649	5.56592	-3.08205	0.00293028	0.0251964	-2.26623	Down
GPR1	1.36241	5.7392	3.08143	0.00293565	0.0252331	-2.26791	Up
RP3-384D21.2	-0.817909	5.43734	-3.08074	0.00294167	0.0252754	-2.26979	Down
EXD1	0.83134	3.70924	3.08015	0.00294683	0.0253102	-2.2714	Up
CRTAM	1.12909	4.968	3.07917	0.00295537	0.0253645	-2.27405	Up
MFAP4	-0.901812	4.13086	-3.07759	0.00296918	0.0254639	-2.27832	Down
SP6	-0.659429	5.98281	-3.07623	0.00298114	0.0255526	-2.28201	Down
DPEP1	-0.921664	5.40525	-3.07607	0.00298253	0.0255526	-2.28243	Down
C15orf45	-0.755585	4.01136	-3.07468	0.00299483	0.0256359	-2.28621	Down
MYH6	-0.800111	4.68493	-3.07404	0.00300044	0.0256647	-2.28792	Down
C4A	-0.767414	10.7805	-3.07327	0.00300733	0.0257044	-2.29002	Down
CCNE2	0.782271	5.83795	3.07304	0.00300934	0.025712	-2.29064	Up
SCN11A	0.718585	6.64759	3.07185	0.00301988	0.0257735	-2.29384	Up
RNASE2	0.706651	5.92623	3.0715	0.00302307	0.0257908	-2.29481	Up
VSIG2	0.554065	9.68981	3.0711	0.00302662	0.0258058	-2.29588	Up
NR2E3	-0.598348	5.98732	-3.06963	0.00303978	0.0258484	-2.29986	Down
CA1	-0.758722	7.08396	-3.0696	0.00303999	0.0258484	-2.29992	Down
PCDH11X	0.628497	5.92788	3.06689	0.00306441	0.025998	-2.30725	Up
XIRP1	-0.944414	4.41251	-3.06615	0.00307108	0.026045	-2.30924	Down
PLAUR	0.647569	8.74125	3.06544	0.00307749	0.02608	-2.31116	Up
KCNT1	-0.522821	5.67061	-3.06453	0.00308579	0.0261407	-2.31362	Down
TFPI	-0.703428	8.54051	-3.06293	0.00310037	0.026235	-2.31794	Down
RORB	0.53732	5.7344	3.06158	0.00311276	0.0263204	-2.32159	Up
CPA3	1.22638	10.5487	3.0609	0.00311893	0.0263531	-2.32341	Up
FAM19A2	-0.714117	6.41195	-3.05968	0.00313016	0.0264383	-2.3267	Down
ADAMTS6	0.52597	5.9384	3.05919	0.00313473	0.0264556	-2.32804	Up
LOC101928955	0.554416	5.39888	3.05909	0.00313565	0.0264556	-2.3283	Up
LMAN1L	-0.854246	5.12295	-3.05908	0.00313568	0.0264556	-2.32831	Down
C3orf56	0.891222	4.68055	3.05867	0.00313953	0.0264773	-2.32944	Up
LOC101928100	0.502836	7.67915	3.05755	0.00314988	0.0265362	-2.33245	Up
CD1E	-0.678852	6.65498	-3.05578	0.00316631	0.0266648	-2.33721	Down
CLVS1	-0.675297	4.01988	-3.05392	0.00318367	0.0267815	-2.34222	Down
CCL17	-0.793254	6.31901	-3.05377	0.00318507	0.0267834	-2.34262	Down
GYPC	-0.977185	8.84633	-3.05093	0.00321172	0.026958	-2.35025	Down
LINC00307	0.831591	4.40629	3.05015	0.00321914	0.0269951	-2.35236	Up
RP11-354I10.1	-0.853235	4.4326	-3.05009	0.00321968	0.0269951	-2.35252	Down
AX747517	0.790409	5.18822	3.0489	0.003231	0.0270646	-2.35573	Up
LOC285766	0.722381	4.70633	3.0485	0.00323477	0.0270784	-2.3568	Up
RP11-809F4.3	1.02047	3.55853	3.04773	0.00324212	0.0271206	-2.35888	Up
A1BG	-0.520207	6.21373	-3.04504	0.0032678	0.0272587	-2.3661	Down
DPY19L2P4	-0.944651	5.0108	-3.04329	0.00328459	0.0273588	-2.37079	Down
BC038731	0.536115	6.77592	3.04156	0.00330129	0.027448	-2.37543	Up
LOC100131347	-0.754851	4.65674	-3.04067	0.00330995	0.02751	-2.37783	Down
TMEM74	0.545312	5.77731	3.03628	0.00335284	0.027826	-2.38961	Up
LOC145678	-0.728147	4.94243	-3.03525	0.00336288	0.027879	-2.39234	Down
GPR112	0.768695	3.99292	3.03377	0.00337755	0.0279905	-2.39633	Up
GRIN2A	-0.50943	6.00368	-3.03029	0.00341208	0.0282357	-2.40563	Down
ALOX5AP	0.795226	10.9868	3.02484	0.00346687	0.0286167	-2.4202	Up
MIR5188	0.796102	5.17596	3.02334	0.00348209	0.0287009	-2.4242	Up
LOC283454	0.959018	5.1722	3.02301	0.00348547	0.0287184	-2.42509	Up
TM4SF4	-0.791931	5.05012	-3.02223	0.00349345	0.0287738	-2.42718	Down
TNFSF11	0.651822	4.66581	3.02151	0.0035008	0.0288032	-2.4291	Up
MBD3L2	-0.807336	4.28407	-3.01931	0.00352334	0.0289367	-2.43497	Down
DNM1	-1.10768	5.28711	-3.01652	0.00355213	0.0291104	-2.44241	Down
LOC101928739	0.819629	3.69988	3.01535	0.00356431	0.0291789	-2.44553	Up
SYT4	0.683425	5.51721	3.01483	0.00356973	0.0292023	-2.44692	Up
PSAPL1	-0.635057	8.0459	-3.0138	0.00358044	0.0292795	-2.44966	Down
CYAT1	-0.927935	8.23291	-3.01158	0.00360366	0.0294379	-2.45557	Down
LOC101928651	0.664337	4.77435	3.01074	0.00361254	0.0294788	-2.45782	Up
SLC26A10	-0.684006	6.03276	-3.00966	0.00362393	0.0295443	-2.46069	Down
FW340027	0.925128	6.09529	3.00933	0.00362739	0.0295578	-2.46157	Up
ZHX1-C8orf76	0.543188	6.14541	3.0092	0.00362882	0.0295589	-2.46193	Up
MMP25	0.510753	7.49587	3.0087	0.00363408	0.0295807	-2.46325	Up
TPH1	0.67609	5.70793	3.00525	0.0036707	0.0298364	-2.47241	Up
CA7	-0.868192	6.04758	-3.00461	0.00367756	0.0298709	-2.47411	Down
TPSG1	-0.868845	5.82151	-3.00414	0.00368256	0.0298797	-2.47536	Down
PEBP4	-0.697113	5.91276	-3.00363	0.00368808	0.0299033	-2.47672	Down
CLCF1	-0.651086	6.99221	-3.00266	0.00369848	0.0299345	-2.4793	Down
BAALCOS	-0.605147	5.92331	-3.00131	0.00371308	0.0300102	-2.4829	Down
RP11-44N11.3	0.745676	5.25616	2.99942	0.00373353	0.0301435	-2.48791	Up
LINC01312	0.899577	5.86126	2.99901	0.00373801	0.0301691	-2.48901	Up
NOC4L	-0.916681	7.18924	-2.9979	0.00375002	0.0302447	-2.49193	Down
TAS2R1	0.785045	5.50672	2.99766	0.00375266	0.0302504	-2.49258	Up
ZBTB20-AS1	-0.705357	4.86674	-2.9974	0.00375545	0.0302565	-2.49326	Down
SCG5	0.93609	5.46031	2.99656	0.00376468	0.0303115	-2.4955	Up
RP11-1017G21.4	0.913127	4.42782	2.99654	0.00376493	0.0303115	-2.49556	Up
AURKC	-0.82693	6.70623	-2.99623	0.00376827	0.0303277	-2.49637	Down
ARHGAP31	0.515329	7.05961	2.99511	0.00378051	0.0303835	-2.49933	Up
LOC101927603	-0.706116	5.4447	-2.99462	0.00378594	0.0304165	-2.50064	Down
PLG	0.810793	7.27882	2.99309	0.00380277	0.0305296	-2.50469	Up
TM6SF1	0.580197	6.97168	2.99298	0.00380402	0.0305296	-2.50499	Up
BPIFA3	-0.673064	5.97286	-2.99263	0.00380784	0.0305388	-2.50591	Down
FMO3	-0.527218	9.9934	-2.99087	0.00382734	0.0306293	-2.51057	Down
C3orf43	0.83032	4.65808	2.99067	0.00382963	0.0306293	-2.51111	Up
RP11-410D17.2	0.870471	4.21193	2.99053	0.00383117	0.0306293	-2.51148	Up
PROK2	1.21943	6.37617	2.98806	0.00385866	0.0307952	-2.51801	Up
DEPDC7	0.948865	3.51625	2.98688	0.00387191	0.030858	-2.52114	Up
LOC100294362	-0.607577	7.4974	-2.98579	0.0038842	0.0309306	-2.52403	Down
C1orf127	-0.895144	5.14929	-2.98576	0.00388456	0.0309306	-2.52412	Down
PTCHD4	-0.722842	4.89725	-2.98375	0.00390726	0.0310856	-2.52943	Down
ZNF781	0.765223	5.71705	2.98351	0.0039099	0.0310933	-2.53005	Up
C6orf15	-0.848528	5.85874	-2.98313	0.00391421	0.0311084	-2.53106	Down
ADAM18	0.68453	5.10041	2.9819	0.0039282	0.0311928	-2.53431	Up
AP001630.5	-1.05493	4.10274	-2.98184	0.00392892	0.0311928	-2.53448	Down
MRM1	-0.565689	6.87278	-2.98172	0.00393032	0.0311931	-2.5348	Down
PCDH12	-0.893944	5.89609	-2.98075	0.00394137	0.0312699	-2.53736	Down
LOC100509445	0.918765	6.24081	2.98057	0.00394334	0.0312747	-2.53782	Up
FBLN2	-0.830117	4.40831	-2.97886	0.00396292	0.031401	-2.54234	Down
IFNL1	0.571005	6.01744	2.97768	0.00397651	0.0314832	-2.54546	Up
SLCO5A1	0.756724	4.61224	2.9772	0.00398202	0.0315159	-2.54673	Up
ZNF300P1	0.612586	7.05264	2.97639	0.00399133	0.0315509	-2.54886	Up
NLGN4Y	0.77361	5.03914	2.97624	0.00399312	0.0315509	-2.54926	Up
RP11-554D14.1	0.634206	5.70991	2.97248	0.00403677	0.0318172	-2.55918	Up
OLIG2	0.62598	5.28621	2.97119	0.00405187	0.0319057	-2.56259	Up
LOC101927543	0.7937	5.64842	2.97116	0.00405218	0.0319057	-2.56266	Up
LOC100507389	0.690519	5.41492	2.96967	0.00406962	0.032021	-2.56657	Up
DMP1	0.701428	4.86537	2.96924	0.00407469	0.0320498	-2.56771	Up
OTX2	0.837983	5.274	2.96895	0.00407816	0.0320551	-2.56849	Up
MYOZ2	0.688199	4.02547	2.96805	0.00408876	0.0321163	-2.57085	Up
PMCHL1	0.594717	5.82906	2.96589	0.00411428	0.0322394	-2.57653	Up
TBX2	-0.756681	6.14364	-2.96449	0.00413093	0.0323477	-2.58021	Down
AC003989.4	-0.835464	5.33883	-2.96309	0.00414773	0.0324348	-2.58391	Down
RP11-874J12.4	0.926893	4.4942	2.95925	0.00419385	0.032706	-2.59399	Up
LL0XNC01-7P3.1	-0.677401	5.54646	-2.95789	0.00421037	0.0327966	-2.59757	Down
ATOH7	0.586848	5.47724	2.95669	0.00422495	0.0328366	-2.60072	Up
AK097370	-1.01632	4.85214	-2.95439	0.00425297	0.0329983	-2.60674	Down
HABP2	-0.656757	6.72408	-2.95424	0.0042548	0.0330014	-2.60714	Down
LOC101928583	0.626385	4.94514	2.95392	0.00425875	0.0330096	-2.60798	Up
KRT12	0.856029	3.42691	2.95121	0.00429213	0.0331897	-2.6151	Up
CAMP	-0.879983	6.32586	-2.9503	0.00430332	0.0332088	-2.61747	Down
C10orf40	0.914387	4.2735	2.94981	0.00430949	0.0332453	-2.61877	Up
C12orf50	0.579245	3.1566	2.94945	0.00431386	0.0332678	-2.6197	Up
LOC101928837	0.598458	5.95197	2.94901	0.00431931	0.0332885	-2.62085	Up
FLT3LG	-0.687968	5.95421	-2.94898	0.00431968	0.0332885	-2.62093	Down
TCL1B	-0.83912	4.93474	-2.94795	0.00433257	0.0333334	-2.62364	Down
CEL	0.768435	9.17587	2.94739	0.0043395	0.0333637	-2.6251	Up
CCRL2	0.921771	6.78021	2.94582	0.00435921	0.0334596	-2.62922	Up
CYSLTR1	0.544381	7.1022	2.94542	0.00436419	0.0334866	-2.63026	Up
LIPC	-0.662659	3.75556	-2.94475	0.0043726	0.0335287	-2.63202	Down
GPR65	0.64241	7.38517	2.94433	0.00437793	0.0335583	-2.63313	Up
ZNF821	-0.579641	6.15265	-2.94321	0.00439199	0.0336322	-2.63605	Down
ARL11	0.793084	5.60309	2.94233	0.00440311	0.0337008	-2.63835	Up
LOC441052	-0.767596	5.07689	-2.94155	0.00441303	0.0337482	-2.6404	Down
LOC100128198	-0.757267	5.27052	-2.9411	0.00441864	0.0337765	-2.64156	Down
GABBR1	-0.660051	10.0298	-2.94021	0.00442993	0.033828	-2.64388	Down
TSHR	0.708624	4.66161	2.93954	0.00443848	0.0338396	-2.64563	Up
LOC101243545	0.589928	9.24753	2.93932	0.00444125	0.0338396	-2.6462	Up
MTNR1B	-0.845131	4.49549	-2.93548	0.0044905	0.0341466	-2.65624	Down
LINC00838	0.701378	4.52921	2.93462	0.00450154	0.0341965	-2.65848	Up
MB21D1	0.825759	7.59471	2.92973	0.00456512	0.0346105	-2.67124	Up
TREML3P	0.689243	5.04029	2.92955	0.0045675	0.034617	-2.67172	Up
C12orf80	-0.616718	5.83989	-2.92907	0.00457379	0.0346418	-2.67297	Down
CYCSP33	-0.855956	5.15098	-2.92852	0.00458103	0.0346808	-2.67441	Down
RP11-414H17.5	-0.689982	4.93776	-2.927	0.00460093	0.0348128	-2.67836	Down
LOC101929456	-0.756457	4.19519	-2.92447	0.00463439	0.0350312	-2.68495	Down
CYBB	0.763745	8.45444	2.92325	0.00465065	0.0351186	-2.68814	Up
C11orf45	0.694693	5.49476	2.92311	0.00465246	0.0351186	-2.68849	Up
AC012531.25	-0.765772	4.90057	-2.92234	0.00466268	0.0351522	-2.69049	Down
CTD-2366F13.2	-0.770609	5.87679	-2.91711	0.00473299	0.035563	-2.7041	Down
BC033164	-0.76399	5.2244	-2.91701	0.00473427	0.035563	-2.70435	Down
ZNF549	-0.860898	3.97877	-2.91666	0.00473897	0.0355866	-2.70525	Down
GFRA2	-0.642371	5.42339	-2.91643	0.00474217	0.035599	-2.70586	Down
HIST1H1D	-0.702705	5.8663	-2.91557	0.00475373	0.035674	-2.70808	Down
PVRL3	-0.620916	6.52418	-2.9151	0.00476022	0.0357048	-2.70932	Down
FANCB	0.619465	5.20833	2.91457	0.00476736	0.0357411	-2.71068	Up
INSL4	-0.649659	5.15911	-2.91162	0.00480769	0.0359842	-2.71834	Down
SHROOM4	-0.786873	5.68872	-2.90949	0.004837	0.036133	-2.72387	Down
RP11-334J6.6	-0.804915	6.92445	-2.90846	0.00485124	0.0362275	-2.72654	Down
MAMDC2	0.591791	6.24582	2.90804	0.00485697	0.0362467	-2.72761	Up
DQ576800	-0.741149	4.04139	-2.90757	0.00486349	0.0362835	-2.72883	Down
GLIPR1L1	0.700004	5.71047	2.90745	0.00486525	0.0362848	-2.72916	Up
BC036309	0.761845	2.41004	2.90721	0.0048685	0.0362972	-2.72977	Up
LOC101927719	0.640754	7.50788	2.90571	0.00488944	0.0364178	-2.73367	Up
HYALP1	0.820819	3.53714	2.90527	0.00489557	0.0364515	-2.73481	Up
MGC57346	0.670444	7.07868	2.90216	0.00493907	0.0367515	-2.74285	Up
SUN3	0.653717	3.76347	2.90106	0.00495456	0.0368308	-2.74569	Up
OSTM1-AS1	0.776228	3.35828	2.90032	0.00496508	0.0368898	-2.74762	Up
GTF2IRD2B	-0.547015	7.45505	-2.89985	0.00497163	0.0368977	-2.74882	Down
SECTM1	0.590934	8.2361	2.89952	0.0049764	0.0369092	-2.74969	Up
CELF2-AS1	-0.915208	4.74973	-2.89777	0.00500116	0.0370569	-2.7542	Down
FLJ11710	-0.703748	6.48506	-2.89746	0.00500555	0.0370589	-2.755	Down
TOB1-AS1	-0.525302	6.65059	-2.89719	0.00500947	0.0370589	-2.75571	Down
PLXDC2	0.533088	7.74823	2.89642	0.00502041	0.0371154	-2.75769	Up
LOC100288974	0.65325	5.86779	2.89555	0.00503282	0.0371951	-2.75993	Up
JPX	0.513287	8.5445	2.895	0.00504071	0.0372414	-2.76136	Up
TRAIP	-0.882184	4.2536	-2.89434	0.00505016	0.0372992	-2.76306	Down
SNHG10	0.708903	4.97808	2.89147	0.00509153	0.0375078	-2.77047	Up
SERPINA3	-1.11709	6.87026	-2.8911	0.00509691	0.0375272	-2.77143	Down
C11orf44	0.655977	5.20508	2.89106	0.00509745	0.0375272	-2.77152	Up
CEMIP	0.772669	5.43447	2.89034	0.00510791	0.0375559	-2.77339	Up
MSH5-SAPCD1	-0.511115	9.26046	-2.8902	0.00510999	0.0375592	-2.77376	Down
SLC16A2	-0.744957	6.05434	-2.8894	0.00512158	0.0376323	-2.77581	Down
LOC100653005	-0.814366	4.54255	-2.88758	0.00514807	0.0377905	-2.7805	Down
LOC400622	0.843661	4.33309	2.88713	0.00515462	0.0378264	-2.78165	Up
TCRBV12S3	-0.729073	4.73938	-2.88527	0.00518192	0.0379903	-2.78645	Down
NKX2-2	0.791937	3.69479	2.88485	0.00518816	0.0380096	-2.78754	Up
PITX2	0.898986	3.97685	2.88343	0.00520905	0.0381121	-2.79119	Up
LOC101928781	0.773089	4.69523	2.88277	0.00521883	0.0381508	-2.79289	Up
KCND2	0.855572	3.86489	2.88079	0.00524825	0.0383292	-2.798	Up
OR8D2	0.687721	4.57055	2.87987	0.00526188	0.0383797	-2.80035	Up
GPRC5A	0.53201	9.3008	2.87951	0.00526724	0.0383823	-2.80128	Up
RP11-305O6.3	-0.857998	5.2792	-2.87919	0.00527203	0.0383823	-2.8021	Down
SH2D1A	-0.62073	5.84632	-2.87917	0.0052723	0.0383823	-2.80215	Down
NAMPT	0.501433	10.4692	2.87906	0.00527401	0.0383825	-2.80244	Up
ZFP42	0.718972	5.42158	2.87793	0.00529087	0.0384807	-2.80534	Up
ACMSD	0.797812	3.88988	2.87735	0.00529953	0.0384962	-2.80682	Up
ART3	0.988483	3.77522	2.87734	0.00529975	0.0384962	-2.80686	Up
HHIPL1	-0.591357	5.79176	-2.87678	0.00530814	0.0385317	-2.8083	Down
TLR8	0.867318	7.82779	2.87668	0.00530967	0.0385317	-2.80856	Up
LOC441179	-0.751792	5.78592	-2.874	0.00535013	0.0387761	-2.81545	Down
LOC202181	0.510183	8.4944	2.87232	0.00537553	0.038911	-2.81974	Up
CBR3-AS1	-0.762322	6.63089	-2.87219	0.0053776	0.0389136	-2.82009	Down
RP11-210K20.4	0.614483	5.71738	2.87171	0.00538483	0.0389487	-2.82131	Up
OSGIN1	0.810308	6.36566	2.87148	0.00538829	0.038954	-2.8219	Up
AKR1C4	0.820321	5.60914	2.87054	0.00540264	0.0390454	-2.82431	Up
RP11-508N22.12	-0.704535	4.87243	-2.86941	0.00541999	0.0390899	-2.82722	Down
APOBEC3A	0.99502	6.41859	2.86705	0.00545632	0.0392227	-2.83328	Up
CCR1	0.750193	8.09312	2.86658	0.00546345	0.0392493	-2.83446	Up
RUSC2	-0.917277	5.76095	-2.8661	0.00547097	0.039283	-2.83571	Down
ZNF619	-0.585629	6.41247	-2.86404	0.00550282	0.0394445	-2.84097	Down
NXF3	0.517973	6.13884	2.86354	0.00551063	0.0394768	-2.84226	Up
LOC100506790	-0.750783	5.15395	-2.86257	0.00552579	0.0395606	-2.84475	Down
FTX	0.755046	8.77438	2.86131	0.00554535	0.0396757	-2.84796	Up
SGTB	0.57588	7.36643	2.85861	0.00558782	0.0399155	-2.85488	Up
CRYBB2P1	0.509565	6.95856	2.85834	0.00559211	0.039923	-2.85557	Up
DPPA2	0.768995	4.70667	2.85694	0.00561421	0.0400557	-2.85915	Up
SIGLECL1	0.819635	4.12724	2.85629	0.00562441	0.0401035	-2.86079	Up
LOC101559451	-0.639739	5.84297	-2.85505	0.0056442	0.0401695	-2.86398	Down
GUCA1C	0.635576	5.4276	2.85457	0.00565182	0.0401988	-2.8652	Up
NKX2-1-AS1	-0.808804	5.43733	-2.85299	0.00567694	0.0403148	-2.86922	Down
DCAF4L2	0.706925	4.53603	2.85125	0.00570491	0.0405008	-2.87367	Up
LINC00996	0.979278	4.05035	2.85101	0.00570873	0.0405107	-2.87428	Up
MPEG1	0.543437	8.0464	2.84708	0.00577225	0.0408901	-2.88431	Up
CLDN16	-0.719337	7.61821	-2.84602	0.00578941	0.0409862	-2.887	Down
AMER3	-0.639771	5.48123	-2.84332	0.00583365	0.0412229	-2.89389	Down
TMEM95	-0.835266	6.40927	-2.84227	0.00585081	0.0412932	-2.89656	Down
CNTN2	-0.796505	4.98361	-2.84123	0.00586796	0.041369	-2.89921	Down
IGHV5-78	0.817965	3.23725	2.83642	0.00594782	0.0418102	-2.91145	Up
LOC283745	-0.76606	4.6463	-2.83608	0.00595339	0.0418313	-2.9123	Down
RCAN2	-0.561937	7.16916	-2.83569	0.00595995	0.0418497	-2.91329	Down
REG4	0.504192	5.77332	2.83505	0.0059707	0.0418497	-2.91493	Up
SNORA78	-0.921749	4.72342	-2.83494	0.00597258	0.0418497	-2.91521	Down
FXYD7	-0.643246	4.60237	-2.83487	0.00597363	0.0418497	-2.91537	Down
PLEKHG5	-0.557826	6.74256	-2.83289	0.00600696	0.0420322	-2.92041	Down
MDGA2	0.669525	3.90045	2.83165	0.00602786	0.0421269	-2.92355	Up
MCEMP1	1.10863	9.12361	2.82688	0.00610897	0.0425249	-2.93565	Up
GLULP4	-0.650495	6.92337	-2.82652	0.00611507	0.0425544	-2.93655	Down
LOC101927079	0.53015	5.2791	2.82594	0.00612501	0.0425981	-2.93802	Up
IGK	-0.92042	9.41081	-2.82538	0.00613463	0.0426386	-2.93945	Down
PPBPP2	-0.570232	3.50686	-2.82411	0.00615646	0.0427132	-2.94266	Down
INSM1	0.812334	3.94784	2.82411	0.00615656	0.0427132	-2.94267	Up
ZNF80	0.929369	3.85584	2.82328	0.00617089	0.0427606	-2.94478	Up
ZFPM2	-0.828331	4.76666	-2.82317	0.00617273	0.0427606	-2.94505	Down
LRRN3	0.556592	6.19276	2.82222	0.00618915	0.0428484	-2.94745	Up
STXBP5L	0.764511	5.34394	2.8215	0.00620158	0.0429085	-2.94927	Up
LAPTM5	0.682394	11.6343	2.82021	0.00622408	0.0430381	-2.95254	Up
LOC101927884	-0.674456	5.50919	-2.81851	0.00625367	0.0431384	-2.95683	Down
SLC6A1	-0.842483	5.58131	-2.81786	0.00626513	0.0431785	-2.95849	Down
DQX1	0.552751	6.4562	2.8156	0.0063047	0.0433598	-2.96419	Up
FSHR	0.568643	3.72871	2.81448	0.00632446	0.0434695	-2.96702	Up
FLJ21369	0.749998	5.35082	2.81358	0.00634036	0.0435526	-2.96929	Up
CLDN11	-0.593736	6.40231	-2.81122	0.00638222	0.0437745	-2.97524	Down
MMRN1	0.908481	3.57958	2.80962	0.00641084	0.0439576	-2.97928	Up
C4BPA	-0.846558	8.36245	-2.80864	0.00642836	0.0440092	-2.98175	Down
LOC149703	-0.692247	4.31017	-2.80715	0.00645523	0.0441561	-2.98552	Down
SPO11	0.919411	4.41403	2.80586	0.00647843	0.0442619	-2.98877	Up
LINC00639	0.824104	4.45215	2.80547	0.00648547	0.0442967	-2.98975	Up
CADM3-AS1	-0.773748	3.8987	-2.80313	0.00652795	0.0445148	-2.99565	Down
LOC100509646	-0.610284	5.9906	-2.80308	0.00652882	0.0445148	-2.99577	Down
ATP13A4-AS1	-0.737106	5.60133	-2.80269	0.00653596	0.0445352	-2.99676	Down
SYT2	-0.920295	6.11189	-2.80218	0.0065451	0.0445709	-2.99802	Down
NBL1	0.557847	9.23839	2.80061	0.00657393	0.0447309	-3.00199	Up
GOLGA8I	-0.910905	5.12477	-2.80058	0.00657445	0.0447309	-3.00207	Down
LOC284669	0.554314	5.25798	2.79808	0.00662039	0.0449783	-3.00836	Up
NFASC	0.530471	7.64385	2.7979	0.00662359	0.0449783	-3.00879	Up
CLYBL-AS2	0.620468	5.00507	2.79786	0.00662426	0.0449783	-3.00889	Up
PP2D1	0.835448	4.42373	2.7973	0.00663477	0.0450342	-3.01032	Up
BC063675	-0.841132	5.47032	-2.7962	0.00665506	0.0450916	-3.01308	Down
PRKCB	-0.678713	8.35012	-2.79603	0.00665823	0.0450998	-3.01351	Down
MDGA1	-0.887196	6.08341	-2.79567	0.00666479	0.0451175	-3.0144	Down
PVRL3-AS1	-0.848331	4.39936	-2.79483	0.00668047	0.0451984	-3.01652	Down
DDR1-AS1	0.564362	6.58102	2.79481	0.0066807	0.0451984	-3.01655	Up
SMOC1	0.814747	7.24393	2.79246	0.00672461	0.0454304	-3.02247	Up
GAPDHS	0.614713	4.19468	2.79233	0.0067269	0.0454304	-3.02278	Up
HSF1	-0.535331	8.16525	-2.79214	0.00673054	0.0454331	-3.02327	Down
RP11-338N10.1	-0.641866	5.05592	-2.7921	0.00673128	0.0454331	-3.02336	Down
LOC100506125	-0.796184	4.52257	-2.7918	0.00673681	0.0454437	-3.02411	Down
LOC101929133	-0.632645	3.04319	-2.79165	0.00673964	0.0454449	-3.02449	Down
SLC35F1	-0.632814	6.24772	-2.79123	0.00674749	0.0454743	-3.02554	Down
PARPBP	0.568501	5.83129	2.79114	0.00674929	0.0454743	-3.02578	Up
ADAMTS8	0.547837	7.60214	2.7901	0.00676876	0.0455677	-3.02838	Up
KB-1836B5.1	-0.673459	5.2305	-2.78936	0.00678278	0.0456327	-3.03025	Down
LINC00298	0.838395	3.66004	2.78919	0.00678591	0.0456404	-3.03067	Up
MMP9	0.575701	7.46851	2.7874	0.00681977	0.045799	-3.03516	Up
BC040412	-0.671857	6.5694	-2.78707	0.00682605	0.045816	-3.03599	Down
ART4	0.510529	5.28162	2.78549	0.00685603	0.0459499	-3.03995	Up
ABCD1	0.587427	6.68812	2.78485	0.00686822	0.0460046	-3.04155	Up
OR2B6	0.782147	5.86307	2.78403	0.00688385	0.0460748	-3.04361	Up
LOC100270804	-0.522402	7.30353	-2.78377	0.00688865	0.0460875	-3.04424	Down
LINC00208	-0.537306	5.7635	-2.78247	0.00691363	0.0462141	-3.0475	Down
MIR670HG	-0.758696	4.96876	-2.78209	0.00692084	0.0462352	-3.04844	Down
GAMT	-0.601327	8.15338	-2.78052	0.00695101	0.0463691	-3.05237	Down
LINC00868	-0.754361	6.15563	-2.77823	0.00699524	0.0466022	-3.0581	Down
CHIA	-0.788411	5.10038	-2.77648	0.00702923	0.0467908	-3.06247	Down
TUNAR	-0.670088	3.97585	-2.77631	0.00703266	0.046791	-3.06291	Down
RP11-567I13.1	0.609624	5.62527	2.77557	0.00704707	0.0468732	-3.06476	Up
AK125860	-0.791663	4.83776	-2.77533	0.00705167	0.0468902	-3.06535	Down
RP11-245J9.5	0.608612	5.75935	2.77467	0.00706457	0.0469487	-3.067	Up
LINC00163	-0.719713	5.14074	-2.77444	0.00706911	0.0469516	-3.06758	Down
AC139100.3	0.634105	3.71383	2.77401	0.0070775	0.0469536	-3.06865	Up
RNASE3	-0.759869	4.766	-2.77315	0.00709439	0.0470376	-3.0708	Down
KCNJ4	-0.757057	5.17029	-2.77192	0.00711856	0.0471684	-3.07387	Down
ANKRD20A5P	0.504369	6.28375	2.77139	0.00712894	0.0472011	-3.07518	Up
ITGA5	1.05719	6.40761	2.77112	0.00713425	0.0472198	-3.07585	Up
SERPINB3	-0.636255	13.6925	-2.76991	0.00715822	0.047351	-3.07888	Down
C10orf99	0.73692	5.51861	2.76963	0.00716382	0.0473744	-3.07958	Up
RP11-586K2.1	0.864036	3.21132	2.7686	0.00718409	0.0474454	-3.08213	Up
HBB	-0.614567	15.301	-2.76846	0.00718699	0.0474454	-3.0825	Down
AP000265.1	0.691377	4.90957	2.76818	0.00719245	0.0474502	-3.08318	Up
OR7E2P	0.836866	4.67907	2.768	0.00719602	0.0474502	-3.08363	Up
DAZL	0.853547	3.7485	2.76709	0.0072143	0.047557	-3.08592	Up
LRRN4	-0.811439	5.28029	-2.76616	0.0072328	0.0476261	-3.08823	Down
SALL1	0.797204	3.94779	2.76614	0.0072331	0.0476261	-3.08827	Up
TRPV2	0.626156	7.4135	2.76589	0.00723824	0.0476462	-3.08891	Up
CD163	0.755469	9.20694	2.76537	0.00724851	0.0476864	-3.09019	Up
LOC101927020	0.625712	5.81985	2.76517	0.00725259	0.0476995	-3.09069	Up
MC3R	-0.78382	4.76934	-2.76336	0.00728882	0.0479195	-3.09519	Down
MAGEA6	0.721348	3.93987	2.76329	0.00729022	0.0479195	-3.09536	Up
FAM24B	0.577012	6.39672	2.76237	0.00730875	0.0479861	-3.09765	Up
JAZF1-AS1	0.628557	2.899	2.76036	0.00734948	0.0482258	-3.10266	Up
CLIC3	0.506815	6.67865	2.7584	0.00738938	0.0484321	-3.10754	Up
PNPLA2	-0.592213	9.99522	-2.75754	0.00740688	0.0485329	-3.10967	Down
NBPF8	0.661361	5.54008	2.75351	0.0074895	0.0489761	-3.11967	Up
FN1	0.987592	11.0324	2.7534	0.00749181	0.0489772	-3.11995	Up
LOC101928271	0.840871	3.2608	2.75304	0.00749924	0.0489978	-3.12084	Up
CADM2	0.594679	5.45239	2.75274	0.0075054	0.0490074	-3.12158	Up
SERPINB10	-0.904167	6.73653	-2.75267	0.00750693	0.0490074	-3.12177	Down
IPO9-AS1	-0.744768	5.63626	-2.7513	0.00753526	0.0491349	-3.12516	Down
LOC101927769	0.822771	4.96798	2.75081	0.00754548	0.0491595	-3.12638	Up
PLA2G2D	-0.752733	3.88134	-2.74825	0.00759884	0.0494508	-3.13273	Down
PLP1	0.953937	4.26291	2.74781	0.00760797	0.0494961	-3.13381	Up
ASB16	-0.719263	6.38534	-2.74667	0.00763177	0.0495946	-3.13663	Down
SULT2B1	-0.517218	8.48493	-2.74602	0.00764549	0.0496697	-3.13825	Down
IFI30	0.761831	11.7412	2.74452	0.00767697	0.0498176	-3.14195	Up
TNC	0.60709	7.94456	2.74435	0.00768073	0.0498279	-3.14239	Up
PRR34	-0.910307	5.19538	-2.74326	0.00770369	0.0499012	-3.14508	Down
SESN3	-0.547665	8.41135	-2.74318	0.00770543	0.0499012	-3.14528	Down

## Sheet: S4
Supplementary Table S4. Each module gene of WGCNA
Gene_Name	Module
FAM196A	skyblue
ATP1A3	skyblue
LOC101927820	skyblue
SELE	skyblue
COL28A1	skyblue
NPAP1	skyblue
FNDC7	skyblue
AK097242	skyblue
SLC47A2	skyblue
LOC100506827	skyblue
LOC100631378	skyblue
LOC101929144	skyblue
LCE2B	skyblue
ASAP1-IT1	skyblue
MIR3610	skyblue
RP11-1C8.6	skyblue
LOC101928449	skyblue
IFI6	skyblue
MTNR1A	skyblue
LOC101929164	skyblue
B4GALNT4	skyblue
LOC101927900	skyblue
RP11-61L19.2	skyblue
AX747140	skyblue
MYO18B	skyblue
DQ583756	skyblue
NYAP1	skyblue
LOC285847	skyblue
IFNL1	skyblue
OR7D2	skyblue
ANO8	skyblue
LOC101927841	skyblue
FOXR1	skyblue
RBBP5	skyblue
KDM1B	skyblue
KIF6	skyblue
RAB12	skyblue
PPP3CB-AS1	skyblue
SYNGAP1	skyblue
NPAS2	skyblue
NDUFB7	skyblue
FAM160A1	skyblue
CTD-2619J13.13	skyblue
AGAP1	skyblue
ZHX3	skyblue
LOC101926967	skyblue
ATAT1	skyblue
RPL18A	skyblue
MTHFSD	skyblue
KALRN	skyblue
C19orf12	skyblue
ZNF106	skyblue
FZD1	skyblue
PSMD11	skyblue
KCTD1	skyblue
MORC2	skyblue
HHAT	skyblue
UROD	skyblue
HEATR2	skyblue
MDN1	skyblue
PPP1R12B	skyblue
SMYD2	skyblue
ENAH	skyblue
USP36	skyblue
KDM2B	skyblue
BBS1	skyblue
IQCE	skyblue
SNRPD3	skyblue
MLLT4	skyblue
SMIM7	skyblue
UGCG	skyblue
SIK2	skyblue
RPS3	skyblue
CDK11A	skyblue
SENP5	skyblue
GNAS	skyblue
STRIP1	skyblue
SPEN	skyblue
MIR6805	skyblue
TRIM39	skyblue
ZFAND5	skyblue
PFN2	skyblue
HSPA8	skyblue
PABPC1	skyblue
RPS16	skyblue
NID2	cyan
LOC101928580	cyan
FMO1	cyan
MYH3	cyan
GAS1	cyan
GHRH	cyan
IL13RA2	cyan
TMEM158	cyan
PTH2R	cyan
FOSL1	cyan
LINC00174	cyan
T-Cell	cyan
PTTG3P	cyan
SDR9C7	cyan
GPR112	cyan
BC045779	cyan
INGX	cyan
CST9L	cyan
LOC101927247	cyan
IFNA17	cyan
UBE2QL1	cyan
KRT75	cyan
RP11-403N16.3	cyan
HMGB4	cyan
LOC102725343	cyan
SNORD3A	cyan
RP11-59H7.3	cyan
LOC100507634	cyan
TPRG1	cyan
LOC100288152	cyan
LOC100130285	cyan
GLYATL2	cyan
LOC100288974	cyan
CNGA1	cyan
TAS2R7	cyan
PTN	cyan
ISM1	cyan
PNPLA7	cyan
KLKB1	cyan
BEST4	cyan
EVA1A	cyan
ARHGAP10	cyan
BC047644	cyan
MAP3K14-AS1	cyan
CAPN9	cyan
USP2-AS1	cyan
AMPD1	cyan
PLCB1	cyan
DRICH1	cyan
RP1-193H18.2	cyan
TINAG	cyan
MSANTD1	cyan
KRT82	cyan
GRTP1-AS1	cyan
RP11-403P17.3	cyan
DOC2A	cyan
NPIPB15	cyan
BIN3-IT1	cyan
ADAM20	cyan
UGT8	cyan
NXF3	cyan
PRELID2	cyan
GAL3ST4	cyan
TLR10	cyan
MT3	cyan
B4GALNT1	cyan
KIAA0895L	cyan
LOC729680	cyan
HHATL	cyan
AC002310.7	cyan
ANKRD18A	cyan
CXCL6	cyan
MCHR1	cyan
LINC00930	cyan
L3MBTL3	cyan
BDKRB1	cyan
CYP2B6	cyan
SCNN1G	cyan
LINC01125	cyan
ABHD12B	cyan
GOLGA2P7	cyan
LOC101060321	cyan
DLEC1	cyan
RAD51AP1	cyan
LINC00202-1	cyan
STMN3	cyan
MIR6840	cyan
LOC644794	cyan
CCDC37	cyan
LOC101928954	cyan
hsa-let-7a-3	cyan
LINC00527	cyan
LRRN1	cyan
DNHD1	cyan
FBXL6	cyan
RP11-339B21.15	cyan
TTLL6	cyan
SLC28A3	cyan
COPG2	cyan
POLE2	cyan
RAB29	cyan
ACCS	cyan
NOS1AP	cyan
COL7A1	cyan
SLFN13	cyan
CCND2	cyan
DFNB31	cyan
CES4A	cyan
LOC100130856	cyan
TSNARE1	cyan
C22orf15	cyan
MGC16275	cyan
AMN	cyan
LINC00884	cyan
C9orf117	cyan
ZNF250	cyan
ANKH	cyan
ARL10	cyan
C5AR1	cyan
AC009237.8	cyan
IGFBP5	cyan
GPR155	cyan
TNFSF15	cyan
CDKN2C	cyan
IFIT5	cyan
TFR2	cyan
LOC399491	cyan
NPIPA1	cyan
FLJ46875	cyan
CPPED1	cyan
GPR27	cyan
ECHDC2	cyan
DNAAF1	cyan
GIPR	cyan
INTS3	cyan
EGFL8	cyan
LOC101930075	cyan
CRYGS	cyan
LOC100130987	cyan
CTC-459F4.3	cyan
RP3-508I15.21	cyan
TBCCD1	cyan
RP4-539M6.14	cyan
RP11-468E2.5	cyan
GPX8	cyan
TMEM120B	cyan
GATS	cyan
CCDC40	cyan
SOGA1	cyan
CCDC64B	cyan
C15orf37	cyan
KNDC1	cyan
LRRC71	cyan
INPP5E	cyan
CD99P1	cyan
VLDLR	cyan
ARHGEF4	cyan
CCDC78	cyan
ZNF217	cyan
OVOL1	cyan
WASH1	cyan
CPQ	cyan
ANKRD23	cyan
PYGL	cyan
CCDC180	cyan
C16orf93	cyan
AGAP10	cyan
BZRAP1	cyan
ZNF692	cyan
DOCK9-AS2	cyan
ASB13	cyan
RFC2	cyan
AGAP11	cyan
DGKD	cyan
STK36	cyan
ANKZF1	cyan
STMN1	cyan
ME3	cyan
LTB4R	cyan
DNAI2	cyan
MYO19	cyan
MOK	cyan
ENKD1	cyan
EI24	cyan
AL110181	cyan
NXF1	cyan
CAMSAP2	cyan
CSTF1	cyan
PPP3R1	cyan
COL16A1	cyan
LOC91548	cyan
MSTO1	cyan
LOC150776	cyan
WDR59	cyan
ZFHX2	cyan
MAN2A2	cyan
SLC25A17	cyan
SOWAHC	cyan
RANBP10	cyan
CELSR1	cyan
TANC2	cyan
PPAP2A	cyan
RSPH10B	cyan
C3orf38	cyan
POFUT2	cyan
CYTH1	cyan
MGST1	cyan
COMMD10	cyan
CYB5B	cyan
PJA1	cyan
RAB35	cyan
TEX10	cyan
VPS33A	cyan
IKBKB	cyan
GAS8	cyan
VPS33B	cyan
HECTD4	cyan
SUMO3	cyan
PAN2	cyan
GSE1	cyan
SDR16C5	cyan
LOC100049716	cyan
ADPRM	cyan
VCPIP1	cyan
RPIA	cyan
MTHFD2L	cyan
SLC35E2	cyan
LRRC48	cyan
LAMP2	cyan
TSNAXIP1	cyan
TUG1	cyan
ANKRD11	cyan
ZBTB4	cyan
ZCCHC17	cyan
CHRAC1	cyan
SAP130	cyan
FBXO21	cyan
PRPF3	cyan
PAPD7	cyan
MRPL24	cyan
RBM22	cyan
TRAPPC3	cyan
TMEM60	cyan
ATP5L	cyan
E2F6	cyan
TBC1D8	cyan
BRI3BP	cyan
SPATA2	cyan
AMPD3	cyan
RYBP	cyan
CWC25	cyan
SIMC1	cyan
NSUN5	cyan
SRSF4	cyan
MRPS30	cyan
CAMK2G	cyan
ALG8	cyan
SLBP	cyan
RP11-96D1.11	cyan
CLP1	cyan
HEXIM1	cyan
UBE2G1	cyan
C4orf46	cyan
ALG5	cyan
UMPS	cyan
ZRANB1	cyan
UBQLN1	cyan
CSNK2A1	cyan
RPS14	cyan
SERINC3	cyan
RBM47	cyan
CAPRIN1	cyan
PARK7	cyan
COG2	cyan
KIAA1191	cyan
RPS2	cyan
GS1-124K5.11	sienna3
TNC	sienna3
MIP	sienna3
TPX2	sienna3
KRTDAP	sienna3
FGF9	sienna3
PDE4DIP	sienna3
DSC3	sienna3
SULF2	sienna3
RP11-314N13.3	sienna3
PRICKLE1	sienna3
SNED1	sienna3
HPSE	sienna3
C5orf66	sienna3
EPHA4	sienna3
STK33	sienna3
LOC728705	sienna3
C5orf45	sienna3
RBM19	sienna3
AMT	sienna3
UBASH3B	sienna3
EFCAB1	sienna3
IDI1	sienna3
TEKT3	sienna3
FGF14	sienna3
ZNF211	sienna3
DZANK1	sienna3
PRICKLE2	sienna3
TUB	sienna3
NEK3	sienna3
FUT11	sienna3
ZNF232	sienna3
HYDIN	sienna3
MARC2	sienna3
CLIC6	sienna3
AIM1	sienna3
MYCBPAP	sienna3
ARMC3	sienna3
DNAH10	sienna3
COQ10A	sienna3
CCDC113	sienna3
DNAJA4	sienna3
MS4A8	sienna3
PDIA6	sienna3
C20orf85	sienna3
ZNF549	lightyellow
LOC101927081	lightyellow
LOC101928173	lightyellow
ZNF649	lightyellow
WT1	lightyellow
VSIG10	lightyellow
LOC101927396	lightyellow
LOC101928968	lightyellow
EIF5A	lightyellow
CD3E	lightyellow
PYGO1	lightyellow
CNN3	lightyellow
SPATA45	lightyellow
SLC34A2	lightyellow
LOC101927340	lightyellow
F5	lightyellow
BCDIN3D-AS1	lightyellow
FAM46B	lightyellow
LOC100506834	lightyellow
RP11-356B19.11	lightyellow
COPG1	lightyellow
TRIM65	lightyellow
UBE2M	lightyellow
BCAS1	lightyellow
MAMLD1	lightyellow
SNHG9	lightyellow
SNRNP40	lightyellow
ZDBF2	lightyellow
STAU2-AS1	lightyellow
GHRLOS	lightyellow
SMIM2-AS1	lightyellow
SRRM2	lightyellow
TOMM22	lightyellow
NUTF2	lightyellow
HSF2BP	lightyellow
C1orf210	lightyellow
STT3A	lightyellow
UBN1	lightyellow
ODF2	lightyellow
LOC643085	lightyellow
TMEM2	lightyellow
MTFMT	lightyellow
CTNNB1	lightyellow
AMFR	lightyellow
TRIB2	lightyellow
FDPSP2	lightyellow
GATM	lightyellow
PDIA4	lightyellow
LBH	lightyellow
HMGB3	lightyellow
DCAF17	lightyellow
LOC102724257	lightyellow
MYCT1	lightyellow
CAMKMT	lightyellow
KDM3B	lightyellow
GLUD2	lightyellow
ZNF608	lightyellow
CCDC65	lightyellow
PTPRG	lightyellow
PRKAG2	lightyellow
AJUBA	lightyellow
RBBP4	lightyellow
CCDC117	lightyellow
PRCC	lightyellow
CHIC2	lightyellow
GLUD1	lightyellow
ZNF585B	lightyellow
OR7E156P	lightyellow
MSL2	lightyellow
RBM48	lightyellow
LRRC14	lightyellow
TOPORS	lightyellow
UBE2E2	lightyellow
LOC647070	lightyellow
KLF13	lightyellow
SPRY1	lightyellow
SRGAP1	lightyellow
LSM12	lightyellow
C5orf51	lightyellow
RP11-473I1.9	lightyellow
CD99L2	lightyellow
RTN3	lightyellow
ZNF532	lightyellow
PZP	lightyellow
RARB	lightyellow
TNFAIP3	lightyellow
RPN1	lightyellow
PLXDC1	lightyellow
IRF9	lightyellow
UGDH	lightyellow
YWHAH	lightyellow
DUSP10	lightyellow
CEP104	lightyellow
ADIPOR1	lightyellow
NPC2	lightyellow
RAB8A	lightyellow
SMEK1	lightyellow
BCO2	lightyellow
ARSK	lightyellow
SUDS3	lightyellow
KCTD15	lightyellow
RAD51B	lightyellow
HIBADH	lightyellow
CHST11	lightyellow
KDM4B	lightyellow
LRRC37A3	lightyellow
TMED4	lightyellow
SPRED2	lightyellow
COX16	lightyellow
RRM2B	lightyellow
SPRY2	lightyellow
HSPA9	lightyellow
PCBP2	lightyellow
IFNGR2	lightyellow
EBPL	lightyellow
NARF	lightyellow
ACAD8	lightyellow
MEAF6	lightyellow
TESK2	lightyellow
PTPRJ	lightyellow
CABLES2	lightyellow
HNRNPH2	lightyellow
ELF2	lightyellow
SHC3	lightyellow
SIN3A	lightyellow
CCDC115	lightyellow
IGF2R	lightyellow
ELP4	lightyellow
C11orf71	lightyellow
NPM2	lightyellow
GSK3B	lightyellow
CUL2	lightyellow
WDR66	lightyellow
CLDND1	lightyellow
ASB8	lightyellow
UBTD2	lightyellow
TOR3A	lightyellow
FAM131A	lightyellow
ZXDC	lightyellow
CALU	lightyellow
ERH	lightyellow
PHF5A	lightyellow
GON4L	lightyellow
SNX27	lightyellow
LOC100996696	lightyellow
CMTM4	lightyellow
PTPLB	lightyellow
DCTN5	lightyellow
GLOD4	lightyellow
PWP1	lightyellow
FAM103A1	lightyellow
AREL1	lightyellow
SAFB	lightyellow
RPL11	lightyellow
ARMC8	lightyellow
SUPT16H	lightyellow
GLE1	lightyellow
PARP1	lightyellow
ARHGEF7	lightyellow
CNOT11	lightyellow
MSL3	lightyellow
DIDO1	lightyellow
RPS11	lightyellow
MKRN1	lightyellow
RTF1	lightyellow
SRPK2	lightyellow
PTCD3	lightyellow
PTTG1IP	lightyellow
G3BP1	lightyellow
DAZAP2	lightyellow
DYNLT1	lightyellow
CLIC1	lightyellow
LGALS3	lightyellow
RP4-781L3.1	royalblue
CXCR1	royalblue
RP11-143I21.1	royalblue
SPATA9	royalblue
UFSP1	royalblue
PI3	royalblue
THNSL2	royalblue
TRPA1	royalblue
ATP12A	royalblue
IFITM3	royalblue
PDZK1IP1	royalblue
ID1	royalblue
LRP4	royalblue
MT1HL1	royalblue
LTC4S	royalblue
MT1X	royalblue
CTC-425F1.4	royalblue
DNLZ	royalblue
CARHSP1	royalblue
MOCS3	royalblue
SNRPF	royalblue
MT1F	royalblue
MT1E	royalblue
RPL18AP16	royalblue
CTB-12A17.3	royalblue
OSER1-AS1	royalblue
RP11-548H18.2	royalblue
MB	royalblue
MT2A	royalblue
TAF12	royalblue
MT1H	royalblue
GABPB1	royalblue
RARRES3	royalblue
SELM	royalblue
ISM2	royalblue
DNAJC17	royalblue
MRPS12	royalblue
MT1G	royalblue
APOBEC3F	royalblue
MIF	royalblue
POLR3K	royalblue
HIST2H2AA3	royalblue
ZSCAN2	royalblue
ALG1	royalblue
EP300	royalblue
STK16	royalblue
CHMP1B	royalblue
FUT8	royalblue
LOC101928806	royalblue
MRPL44	royalblue
MGMT	royalblue
SELT	royalblue
DHRS12	royalblue
DDT	royalblue
PSMB10	royalblue
LOC100132167	royalblue
ENC1	royalblue
NOD2	royalblue
GADD45GIP1	royalblue
LMBR1	royalblue
TSC22D3	royalblue
FAM207A	royalblue
EXOC6B	royalblue
POLE4	royalblue
PSMC3	royalblue
GPX1	royalblue
BLVRB	royalblue
ARPC1A	royalblue
PLD1	royalblue
SLCO3A1	royalblue
RANBP1	royalblue
NDUFS7	royalblue
MTFR1L	royalblue
UQCR10	royalblue
RPP21	royalblue
IMP3	royalblue
LAMTOR4	royalblue
PRADC1	royalblue
MRPL34	royalblue
PQBP1	royalblue
DAD1	royalblue
SYTL2	royalblue
RPLP2	royalblue
EMG1	royalblue
RASAL2	royalblue
OAZ2	royalblue
EPB41L4A-AS1	royalblue
MIR6834	royalblue
LRTOMT	royalblue
TMEM256	royalblue
DNAJC3	royalblue
RPS5	royalblue
ASCC1	royalblue
BCKDHB	royalblue
TRAPPC5	royalblue
MIR1244-3	royalblue
MZT2A	royalblue
TRIM33	royalblue
CYB5D2	royalblue
USE1	royalblue
COX8A	royalblue
EIF3I	royalblue
PSMB3	royalblue
SLIRP	royalblue
COQ7	royalblue
POLR1C	royalblue
ZNHIT1	royalblue
MTMR9	royalblue
SUPT4H1	royalblue
DLEU1	royalblue
VTI1A	royalblue
P4HA1	royalblue
STX8	royalblue
EIF6	royalblue
LSM7	royalblue
FBL	royalblue
C8orf33	royalblue
C1orf123	royalblue
C14orf2	royalblue
RPL35A	royalblue
MRPL27	royalblue
SSR4	royalblue
COPS6	royalblue
ECI1	royalblue
RPS19	royalblue
GABARAPL2	royalblue
FAU	royalblue
C7orf73	royalblue
SATB1	royalblue
PRMT2	royalblue
ATP5G2	royalblue
PMVK	royalblue
CLIP1	royalblue
RPL8	royalblue
FUNDC2	royalblue
MRPL11	royalblue
PHPT1	royalblue
RPS9	royalblue
CCDC142	royalblue
ZNHIT3	royalblue
CHCHD2	royalblue
PFDN2	royalblue
TRMT112	royalblue
ADD3	royalblue
CHD9	royalblue
SAYSD1	royalblue
ISCA2	royalblue
SAT1	royalblue
RBX1	royalblue
PRPF38A	royalblue
FRY	royalblue
UQCRQ	royalblue
PNKD	royalblue
COA1	royalblue
FAM120A	royalblue
MGST2	royalblue
COA3	royalblue
COMMD1	royalblue
ZMAT2	royalblue
PARL	royalblue
COX5B	royalblue
ELP2	royalblue
IP6K2	royalblue
FAM32A	royalblue
RPS8	royalblue
RPL29	royalblue
PSMB7	royalblue
CAPN2	royalblue
HNRNPC	royalblue
CMTM6	royalblue
EEF1G	royalblue
EIF3D	royalblue
CELP	blue
IL32	blue
VIP	blue
XXYLT1	blue
NRSN2	blue
ZDHHC12	blue
APOD	blue
LRRC19	blue
PCNXL3	blue
KCNV2	blue
SLC9A3R2	blue
SCAF1	blue
CTD-2325A15.5	blue
RP11-73M18.7	blue
BC036311	blue
TMEM176A	blue
PRKACG	blue
RAPGEFL1	blue
HJURP	blue
MOGAT3	blue
LDHD	blue
CDC42EP1	blue
FAM83E	blue
LOC100506885	blue
RAMP2	blue
LOC101928707	blue
HSD3BP1	blue
SPERT	blue
CTF1	blue
SEPT1	blue
DEFB129	blue
ZBTB7B	blue
PLTP	blue
WBSCR27	blue
TAS2R1	blue
PTDSS2	blue
STAC2	blue
CCDC38	blue
DLEU2L	blue
SCNN1D	blue
LECT1	blue
RNF208	blue
TBC1D10C	blue
RTKN	blue
CLEC1A	blue
ABHD8	blue
PLXNB3	blue
NS3BP	blue
ZNF580	blue
BOK	blue
TRBV27	blue
TMEM238	blue
HINT3	blue
AC092155.4	blue
MUC5B	blue
SMG6	blue
LRP1	blue
LOC101929078	blue
FBXL8	blue
CTXN1	blue
CBX8	blue
DACT3-AS1	blue
BTBD2	blue
SPTBN2	blue
CLTCL1	blue
HSFX1	blue
SNRK-AS1	blue
LOC101927502	blue
PCSK1N	blue
SAMD1	blue
PYGB	blue
RBP1	blue
ZDHHC19	blue
DEAF1	blue
SIPA1	blue
BEGAIN	blue
MAPK8IP1	blue
LPPR3	blue
UBALD1	blue
SMC1B	blue
PPM1M	blue
ZNF296	blue
LOC100287166	blue
PPP1R9B	blue
GRIN3B	blue
CCR6	blue
MARK2	blue
ZPBP	blue
LSP1	blue
GABRB3	blue
PGAM5	blue
TMEM176B	blue
TPGS1	blue
COL24A1	blue
KCNJ1	blue
GBP3	blue
ALG12	blue
SLC6A13	blue
ZNF324	blue
HMOX1	blue
PRR12	blue
ADAMTS14	blue
CCDC106	blue
DBNDD1	blue
KLK10	blue
C20orf27	blue
SBNO2	blue
ABCD1	blue
SLC6A9	blue
RASSF1	blue
AC083949.1	blue
SLC4A2	blue
FUOM	blue
TSPAN11	blue
TOP3B	blue
FPGS	blue
ZNF619	blue
VAC14	blue
ETNK2	blue
TP53I11	blue
NR1D1	blue
MTSS1L	blue
KLRF1	blue
WNT4	blue
NBL1	blue
MYOZ1	blue
LOC101927513	blue
CD101	blue
CBLN4	blue
LMTK3	blue
SAC3D1	blue
MAPRE3	blue
SLC39A4	blue
MARCKSL1	blue
ZNF784	blue
PANX2	blue
C20orf96	blue
SLC27A4	blue
ABTB1	blue
EVPL	blue
TBX6	blue
FKBP8	blue
PKM	blue
CAPN10	blue
PITX1	blue
CYGB	blue
HSF1	blue
PRICKLE3	blue
DEGS2	blue
FLYWCH1	blue
C10orf95	blue
SULT2B1	blue
SCAMP4	blue
GMIP	blue
MFAP2	blue
SYT8	blue
ZNF628	blue
CASKIN2	blue
LRFN3	blue
ZNF524	blue
GPRC5A	blue
DYRK1B	blue
ACTBP9	blue
LY6E	blue
THEM6	blue
VEGFB	blue
MAD1L1	blue
NCLN	blue
NFKBIB	blue
XAB2	blue
CCDC124	blue
CYP2S1	blue
ATF6B	blue
RYR1	blue
CHMP6	blue
PDXP	blue
LOC101929687	blue
ULBP2	blue
LOC100288570	blue
PADI2	blue
IGFBP4	blue
MIR1909	blue
FMNL1	blue
CRTC2	blue
RTEL1-TNFRSF6B	blue
LOC154761	blue
DHX34	blue
PTMS	blue
SLC25A39	blue
FAM20C	blue
MYH14	blue
PLD3	blue
PRKACA	blue
VWA1	blue
LSR	blue
SH3BGRL3	blue
CAPN15	blue
CRTAC1	blue
ARL8A	blue
BCL7C	blue
RCE1	blue
RELB	blue
ATP13A2	blue
ANKRD52	blue
IGSF9	blue
CHPF	blue
CEBPA	blue
LOC102724788	blue
P4HB	blue
IGFBP6	blue
OGDH	blue
UBXN11	blue
ARTN	blue
MMP25	blue
NUCB1	blue
PPDPF	blue
C16orf71	blue
NINJ1	blue
BMF	blue
SRC	blue
SLC25A22	blue
PEX6	blue
ACAP3	blue
STARD3	blue
CHEK2	blue
ABHD14B	blue
FLJ31715	blue
C11orf84	blue
EPHX1	blue
CCDC184	blue
RPS6KA4	blue
TTLL10	blue
EME1	blue
MANEAL	blue
PHF19	blue
CNOT3	blue
SF3A2	blue
TPM4	blue
BRF1	blue
GNAI2	blue
HDAC5	blue
TMEM212	blue
DCXR	blue
PC	blue
SERINC2	blue
VPS9D1	blue
CLEC10A	blue
SEPN1	blue
LOC100505666	blue
PALM	blue
TBL3	blue
RPS10P7	blue
TLN1	blue
NLE1	blue
ZNF581	blue
SLC25A1	blue
SLC16A11	blue
SMARCD1	blue
FIZ1	blue
LOC730098	blue
AQP5	blue
AGRN	blue
SCARF2	blue
OAF	blue
ARSA	blue
NAT16	blue
STRN4	blue
RAP1GAP	blue
AAAS	blue
FAM173A	blue
ALDH3B1	blue
AKT1S1	blue
ZNF385A	blue
CD74	blue
RP13-39P12.3	blue
FAM129B	blue
BAK1	blue
NAT14	blue
KCNAB2	blue
TRAPPC1	blue
INF2	blue
UNC93B1	blue
CTSD	blue
TNKS1BP1	blue
RNF19B	blue
PSKH1	blue
CCDC102A	blue
ANO3	blue
B3GAT3	blue
ULK1	blue
PNPLA6	blue
MBOAT7	blue
SLC6A8	blue
ZNF526	blue
STXBP2	blue
PFN1	blue
VAMP2	blue
GRINA	blue
VARS	blue
C2orf54	blue
SLC9A1	blue
H1FX	blue
SCNN1B	blue
ATN1	blue
ATP5D	blue
AES	blue
CHCHD10	blue
IGFLR1	blue
GPX3	blue
ZMAT5	blue
TRIM28	blue
IDUA	blue
ASPSCR1	blue
HDAC10	blue
ARRB2	blue
CD151	blue
LOC283588	blue
ZNF598	blue
ACTN4	blue
TMEM25	blue
DGKZ	blue
JOSD2	blue
MLST8	blue
MYH9	blue
LTBP4	blue
FOXJ1	blue
HAMP	blue
CLPTM1	blue
CLDN3	blue
LRP5	blue
LTBP3	blue
HS3ST3B1	blue
NFIX	blue
KCNH3	blue
ST3GAL1	blue
DENND6B	blue
VSTM2L	blue
TJP3	blue
SIX2	blue
ATG9B	blue
BAIAP3	blue
PTPRU	blue
PTOV1	blue
FAIM3	blue
FAM86B1	blue
TUBB3	blue
TSKU	blue
PPP1R12C	blue
GNB2	blue
C9orf66	blue
PLXNB1	blue
EYA2	blue
CAMSAP3	blue
KIF24	blue
ATP2A3	blue
MACROD1	blue
BSG	blue
KRT8	blue
EFHD2	blue
DCAF15	blue
KLK11	blue
MIR6732	blue
DMTN	blue
SMPD2	blue
TGM2	blue
TSPO	blue
SLC7A4	blue
WBP2	blue
SIAH2	blue
PPM1G	blue
IFITM10	blue
HECTD3	blue
LY6H	blue
ASS1	blue
LRRC61	blue
SCYL1	blue
RP11-196G18.24	blue
PEMT	blue
MAP2K2	blue
MRPL4	blue
LOC100129034	blue
PKN1	blue
RHOC	blue
ZNF691	blue
MAP1S	blue
CITED4	blue
ABI3	blue
PIGQ	blue
ZNF446	blue
CCNB3	blue
C16orf58	blue
POM121C	blue
USB1	blue
PCDH7	blue
HS3ST6	blue
PRR24	blue
LOC146880	blue
AKT1	blue
DMPK	blue
PCIF1	blue
PYCARD	blue
LOC100507642	blue
FURIN	blue
NABP2	blue
UBE2O	blue
RAB11B	blue
ENO2	blue
HSD17B14	blue
ACBD4	blue
HMGA1	blue
NOTCH3	blue
TMEM160	blue
HSPB1	blue
PRRC2A	blue
HES4	blue
CCDC61	blue
ITGB4	blue
SLC45A3	blue
EHMT2	blue
ZNF703	blue
TMEM39B	blue
MAZ	blue
CCDC68	blue
GHDC	blue
GLB1L2	blue
TP53I13	blue
CORO1B	blue
MLF2	blue
MOSPD3	blue
ARF5	blue
COPE	blue
CENPB	blue
CD4	blue
FAM86C1	blue
PRR7	blue
ARRDC1	blue
SLC29A2	blue
TCIRG1	blue
ISYNA1	blue
SH3GLB2	blue
PPP2R4	blue
MGAT1	blue
LHPP	blue
CDK2AP2	blue
AK026905	blue
SIGIRR	blue
HIRA	blue
TSC2	blue
AP1M1	blue
TAOK2	blue
EFCAB4A	blue
ALKBH7	blue
CALCOCO1	blue
CTSZ	blue
KRT7	blue
FASN	blue
GATAD2B	blue
GPR137	blue
PRSS16	blue
VANGL2	blue
MYO1D	blue
TOM1	blue
MDK	blue
BANF1	blue
FAM214B	blue
C19orf24	blue
CCDC92	blue
TSPAN14	blue
BCL2L1	blue
DBP	blue
TSPAN15	blue
USP20	blue
FKBP1A	blue
RELL2	blue
SOX13	blue
SMARCD3	blue
CST3	blue
HCFC1	blue
SAPCD1-AS1	blue
HMG20B	blue
RAB5C	blue
ARHGDIA	blue
SYNGR2	blue
PTPN23	blue
LOC100101148	blue
MFSD10	blue
PPP1CA	blue
CALR	blue
POLD1	blue
TXNRD2	blue
CYBA	blue
SLC2A4RG	blue
ZBTB48	blue
LOC102724316	blue
TAGLN3	blue
SAMHD1	blue
IRF2	blue
TAGLN2	blue
UCP2	blue
RNF26	blue
NTN1	blue
PDLIM7	blue
NT5DC2	blue
NME3	blue
EBF4	blue
MPG	blue
GAS2L2	blue
PPP1R15A	blue
CTD-2292M16.8	blue
PPP5C	blue
GPR56	blue
PACS1	blue
JUP	blue
HCFC1R1	blue
BET1L	blue
SIX5	blue
ATP6V0C	blue
STEAP3	blue
RBM42	blue
TM7SF2	blue
ISOC2	blue
BAI2	blue
ADPRHL1	blue
POLR2A	blue
PIP5K1C	blue
GBF1	blue
SAMD12	blue
NEURL4	blue
PPP2R1A	blue
RASSF8-AS1	blue
H2AFX	blue
NAPA	blue
MED15	blue
CORO7	blue
DOK4	blue
SLC1A7	blue
TECPR1	blue
ZFPM1	blue
PTPN6	blue
CRIP2	blue
MCF2L	blue
AP1G2	blue
INPP5D	blue
DENND1C	blue
DNM2	blue
NYNRIN	blue
C10orf54	blue
SPATA20	blue
PES1	blue
HNF1B	blue
STARD10	blue
GRAMD1A	blue
MAP1A	blue
ULK3	blue
CPOX	blue
TAF10	blue
WDR18	blue
TRIM29	blue
DOT1L	blue
CABIN1	blue
DGCR6	blue
CACNG6	blue
PCYT1B	blue
APOL3	blue
HYOU1	blue
AC018755.16	blue
FOXP4	blue
ABCA2	blue
S100A11P1	blue
SPTAN1	blue
ZNF282	blue
RAB25	blue
MRPL38	blue
PLCD1	blue
CLSTN1	blue
PSMG3-AS1	blue
ZSWIM8	blue
DAB2IP	blue
FAM3A	blue
PAK4	blue
LRRC41	blue
TP53INP2	blue
MARCH10	blue
LEMD2	blue
CTDNEP1	blue
TSSC4	blue
TMEM121	blue
PELP1	blue
ARHGEF11	blue
GPT	blue
C17orf97	blue
BCL7B	blue
LMF2	blue
CLN6	blue
SLC25A23	blue
FDXR	blue
RABL6	blue
QSOX1	blue
FBXL15	blue
C2CD2L	blue
LOC101930296	blue
ZDHHC1	blue
TTC7A	blue
ERBB2	blue
CCDC22	blue
FBXL18	blue
MAPK7	blue
SMPD3	blue
NBEAL2	blue
GTF2H2	blue
MAP7D1	blue
NIPSNAP1	blue
PCDHGA1	blue
EIF4EBP1	blue
BRAT1	blue
IGFBP2	blue
MAN1C1	blue
PDLIM4	blue
ABCF3	blue
TAPBP	blue
TCP11	blue
CLDN4	blue
EXD3	blue
SLC35A4	blue
LAMB2	blue
PRPF40B	blue
PPAP2C	blue
TMEM214	blue
TPI1	blue
ALDOA	blue
GCHFR	blue
PLBD2	blue
HYAL2	blue
YWHAE	blue
CDC42BPB	blue
MESDC1	blue
ARHGAP39	blue
TBC1D10B	blue
C9orf16	blue
AKIRIN2	blue
RBMS1	blue
UBA1	blue
DUOX1	blue
SF3B4	blue
RPL36	blue
TRAF7	blue
INTS1	blue
ST6GALNAC2	blue
DENND4B	blue
HSPBP1	blue
RARA	blue
TPCN1	blue
PRKCD	blue
ZGPAT	blue
CAPN1	blue
WDR53	blue
ESYT1	blue
CD276	blue
CFL1	blue
TNK1	blue
TMEM259	blue
PLEKHH1	blue
DHCR7	blue
RFC5	blue
SBF1	blue
APBB1	blue
BCL9L	blue
PORCN	blue
RAD23A	blue
FAM98C	blue
VILL	blue
GANAB	blue
MAF1	blue
DPYD	blue
CYC1	blue
PMM1	blue
CARM1	blue
AGPAT3	blue
UBTD1	blue
RAVER1	blue
EPHA1	blue
SCAP	blue
MRPL2	blue
PPP1R11	blue
ANO9	blue
EPB41L1	blue
CAPNS1	blue
RHPN1	blue
FAAH	blue
GBA2	blue
AK1	blue
GBA	blue
HDGF	blue
PVRL4	blue
POR	blue
MAPKAPK2	blue
SPINT1	blue
KDELR1	blue
SPNS1	blue
PHLDB3	blue
IGSF8	blue
LPPR2	blue
TRIM3	blue
CHST3	blue
KIAA0195	blue
TMEM173	blue
SPPL2B	blue
MED12	blue
MOB3A	blue
PHYHD1	blue
ROGDI	blue
AGPAT1	blue
PHLPP1	blue
PCGF1	blue
TYSND1	blue
SPSB1	blue
PXN	blue
SHARPIN	blue
ST6GALNAC6	blue
MIR6787	blue
MCRS1	blue
RBM14	blue
CAD	blue
OGFR	blue
PITPNM1	blue
TECR	blue
HPS6	blue
PTPN9	blue
DNAH3	blue
CC2D1A	blue
MOB2	blue
LRRC73	blue
ASAP3	blue
HRAS	blue
USP35	blue
ZDHHC24	blue
TPRA1	blue
ASIC1	blue
ORAI1	blue
ZNF653	blue
MVB12A	blue
S100A6	blue
CYFIP2	blue
AP1B1	blue
ANAPC4	blue
TMCO4	blue
NCDN	blue
CPNE1	blue
TMEM222	blue
PCYT2	blue
EPS8L2	blue
KIF13B	blue
KLHDC3	blue
CCDC74A	blue
RHBDD2	blue
HGS	blue
PTK2B	blue
PQLC1	blue
TMEM129	blue
GPS1	blue
MID1IP1	blue
EMC10	blue
NOTCH4	blue
MCM8	blue
ATP2C2	blue
SCMH1	blue
BAG6	blue
ACOT1	blue
POLR2E	blue
BLOC1S3	blue
CYP2D6	blue
PTPN18	blue
NDUFA13	blue
ASCC2	blue
MPST	blue
TADA3	blue
C6orf106	blue
APEX2	blue
GYS1	blue
NR1H2	blue
MIR4746	blue
ABHD14A	blue
RELA	blue
SMG7	blue
C16orf13	blue
TUBB	blue
ATP6V0E2	blue
APLP2	blue
CHMP1A	blue
NME4	blue
STX5	blue
ECE1	blue
NR2F6	blue
MPND	blue
EPHB6	blue
DHRSX	blue
SCARB1	blue
CDK16	blue
CENPV	blue
FAM89B	blue
SLC48A1	blue
KCTD13	blue
FAM83H	blue
GATSL3	blue
SRD5A3	blue
TM9SF1	blue
KIAA1324	blue
ADRBK1	blue
CUL9	blue
MAP3K8	blue
TNFRSF1A	blue
KRT8P12	blue
TTC13	blue
WDR34	blue
AKNA	blue
C12orf10	blue
TMEM54	blue
ANAPC2	blue
TMEM219	blue
EIF4G1	blue
LRP10	blue
SYNPO	blue
ILK	blue
ZBED1	blue
SYTL1	blue
RNF167	blue
WDR60	blue
FAM174B	blue
PDK2	blue
KIAA1551	blue
ADCY6	blue
GP1BB	blue
PAM16	blue
TBC1D2	blue
ACADVL	blue
UQCRC1	blue
SLC38A10	blue
OR7E37P	blue
PPP1R10	blue
RBM15B	blue
FCGRT	blue
GSTP1	blue
P2RX4	blue
TMEM8A	blue
JMJD8	blue
SUOX	blue
SPRYD3	blue
RALY	blue
MAPKBP1	blue
TMEM150A	blue
CTU2	blue
CPNE2	blue
MPDU1	blue
ERI3	blue
ATP6V1G2-DDX39B	blue
CCL14	blue
PUSL1	blue
NCS1	blue
LOC402160	blue
CD99	blue
PGP	blue
SLC39A3	blue
FBXO6	blue
FZR1	blue
ITGA3	blue
DESI1	blue
MOV10	blue
DNAJB2	blue
TAF6	blue
FKRP	blue
ATP6V0D1	blue
PLEKHB1	blue
LRSAM1	blue
LMNA	blue
NEU1	blue
PCAT6	blue
JMJD4	blue
PTPN4	blue
HEIH	blue
SLC7A8	blue
MED22	blue
CC2D1B	blue
SLC25A11	blue
CTDSP1	blue
PRPS2	blue
TMEM109	blue
C9orf69	blue
AP1M2	blue
CCDC135	blue
RBM43	blue
GTF3C1	blue
ZFPL1	blue
ODF3B	blue
CUL7	blue
COQ4	blue
PLOD3	blue
LINC01184	blue
THTPA	blue
RNF24	blue
TTC25	blue
SLC52A1	blue
STK11IP	blue
DAK	blue
PEPD	blue
MIR4647	blue
FLOT2	blue
MIA-RAB4B	blue
USP12	blue
ARFIP2	blue
EGLN2	blue
LOC113230	blue
MAP1LC3A	blue
RNF123	blue
DAP	blue
PRPF6	blue
NOTCH1	blue
TEX264	blue
SMARCB1	blue
NCOR2	blue
FAM195A	blue
NUCKS1	blue
VPS51	blue
ZC3H18	blue
DVL1	blue
GPR162	blue
AGTRAP	blue
SLC25A10	blue
CAMTA2	blue
SUPT6H	blue
PYGO2	blue
PLEKHM2	blue
PLLP	blue
CEP192	blue
PDGFC	blue
MIR6751	blue
HDHD3	blue
COPS7B	blue
POLR2L	blue
IGIP	blue
TOLLIP	blue
RBM38	blue
IFRD2	blue
INPPL1	blue
ATP6AP1	blue
CFL2	blue
SSBP3	blue
UBAC1	blue
SLC25A6	blue
RECQL	blue
APAF1	blue
SCAMP2	blue
DUS1L	blue
SIX4	blue
ADAT3	blue
FKBP4	blue
RTN2	blue
TMEM120A	blue
XRCC1	blue
ANKMY1	blue
EML3	blue
CRY2	blue
RFNG	blue
ZNF142	blue
RNF40	blue
DIAPH1	blue
RDH11	blue
ERAL1	blue
SENP3	blue
TM9SF4	blue
SREBF2	blue
ABHD12	blue
NKX2-1	blue
BCR	blue
USP38	blue
ITFG3	blue
ARPC4	blue
PAK6	blue
ASNA1	blue
MAGED2	blue
ZNF14	blue
HPS1	blue
KATNB1	blue
ELOF1	blue
VCPKMT	blue
LOC101060373	blue
CHPF2	blue
PCSK7	blue
TMEM63B	blue
WDTC1	blue
TRIP10	blue
PLD2	blue
KPNA2	blue
UEVLD	blue
CTSA	blue
CCND3	blue
WRN	blue
RPRD2	blue
EIF4H	blue
FAM134B	blue
ZNF652	blue
GPI	blue
KIAA0319L	blue
MGLL	blue
CDC34	blue
C9orf85	blue
IPO13	blue
FBXW9	blue
TMED1	blue
ATXN3	blue
C1orf86	blue
F8A1	blue
RABGGTA	blue
PPP1R13L	blue
TRPV4	blue
ABHD16A	blue
EXOC6	blue
PLXNA3	blue
POLRMT	blue
LMF1	blue
EYA4	blue
ZFYVE16	blue
NUDT18	blue
RAB17	blue
LAMA5	blue
MPZL2	blue
HIP1R	blue
C19orf70	blue
DCTN1	blue
TBCD	blue
ZFAT	blue
BRCC3	blue
DGAT1	blue
IL17RA	blue
PROCA1	blue
PLOD1	blue
TOM1L2	blue
CCS	blue
TRIM21	blue
ZNF384	blue
PPP1R16A	blue
HHLA3	blue
PA2G4	blue
DHRS11	blue
MRPS2	blue
MIR34A	blue
RAB1B	blue
LIMD1	blue
WIZ	blue
CERS2	blue
THOP1	blue
OBSL1	blue
MYO9B	blue
APBB3	blue
FAM83F	blue
THRA	blue
SF3B2	blue
KRT19	blue
BLOC1S5-TXNDC5	blue
MRPL12	blue
KATNBL1	blue
PFKP	blue
USP11	blue
TEAD3	blue
PNKP	blue
EEFSEC	blue
ST6GALNAC4	blue
DOCK6	blue
SHMT2	blue
LYPLA2	blue
CNN2	blue
PGLS	blue
PSME3	blue
ACIN1	blue
POMT2	blue
CNPY3	blue
TUBGCP2	blue
B3GNT7	blue
MAP2K5	blue
AGPAT2	blue
POM121	blue
PEF1	blue
C1orf85	blue
GDPD5	blue
MLLT1	blue
RFX2	blue
ABL1	blue
TPPP3	blue
APRT	blue
SND1	blue
ARFGAP1	blue
JDP2	blue
BSCL2	blue
PHC2	blue
GGT6	blue
COX10	blue
ZFYVE27	blue
IDH3G	blue
ABHD14A-ACY1	blue
TMEM115	blue
MEN1	blue
SLC44A2	blue
PQLC2	blue
HOMER1	blue
B3GALT4	blue
BCL7A	blue
STIM1	blue
MIR6741	blue
KCTD5	blue
MMP24-AS1	blue
PTPN12	blue
SDF4	blue
SPEF1	blue
SLC39A13	blue
SQSTM1	blue
GORASP1	blue
MEA1	blue
DAGLB	blue
YIPF3	blue
TMEM125	blue
MARCH9	blue
DXO	blue
TXLNA	blue
RNF126	blue
YIF1B	blue
WASF2	blue
MLXIP	blue
UBE2R2	blue
KIAA0556	blue
DYRK2	blue
GPR108	blue
TUBA4B	blue
BCL10	blue
IFIH1	blue
CCDC151	blue
DNAI1	blue
TRAPPC9	blue
TOMM34	blue
PCBP1	blue
LOC283070	blue
PHF20	blue
SP2	blue
HDAC6	blue
IL17RC	blue
C19orf25	blue
GSK3A	blue
CUEDC1	blue
RBM10	blue
ARAF	blue
ZNF688	blue
DTX2	blue
ZC3H10	blue
BRMS1	blue
SYS1	blue
TEAD1	blue
CTNS	blue
MCAT	blue
ACTR1B	blue
ELMO3	blue
SNRPB	blue
ANKRD54	blue
UBXN1	blue
POMGNT2	blue
CACTIN	blue
GTF2IRD1	blue
SIGMAR1	blue
TUBD1	blue
SPATA7	blue
TBCE	blue
MFSD5	blue
RNF187	blue
BCKDK	blue
TBCB	blue
RERE	blue
PPP1R12A	blue
EFHB	blue
INPP5F	blue
MICU1	blue
LINC01278	blue
DNAJC4	blue
LZTR1	blue
INO80B	blue
TMEM55B	blue
DNAJC11	blue
SCAND1	blue
CACNB3	blue
WDR93	blue
BAIAP2	blue
SH3BP4	blue
MIR6748	blue
DVL3	blue
DEGS1	blue
DRC1	blue
SZT2	blue
PKP3	blue
MIR4800	blue
CHID1	blue
ABHD15	blue
TBC1D22B	blue
ZNF432	blue
ZNF184	blue
UCKL1	blue
FKBP15	blue
FGD4	blue
TRRAP	blue
SEC24C	blue
MORN3	blue
MRPS26	blue
ADRM1	blue
ZFAND3	blue
PRR13	blue
KEAP1	blue
VPS28	blue
DDR1	blue
ZFP82	blue
GPR98	blue
HDLBP	blue
JUND	blue
C14orf28	blue
DEXI	blue
ZNF8	blue
TACC2	blue
SEC61A1	blue
C19orf44	blue
AHCY	blue
ARF1	blue
SETDB1	blue
DOLK	blue
PIGO	blue
MAP6	blue
FLOT1	blue
EPM2A	blue
NADSYN1	blue
NECAB3	blue
WDR45	blue
CDC37	blue
C9orf9	blue
MAP3K14	blue
WDR5	blue
NOM1	blue
C19orf66	blue
GPAA1	blue
APBA3	blue
ENTPD6	blue
NCOA5	blue
ABCB8	blue
DUT	blue
ZBTB7A	blue
[truncated: 20,883 more rows]

## Sheet: S5
Supplementary Table S5. Intersection of 1,742 DEGs, 1,952 WGCNA key module genes, and 332 lactylation-related genes, resulting in four disease-related candidates
CBR1
G6PD
PRDX1
TKT

## Sheet: S6
Supplementary Table S6. Marker gene expression in 13 cell types from single-cell analysis
	p_val	avg_log2FC	pct.1	pct.2	p_val_adj	cluster	gene
TRAC	0	2.79002	0.853	0.073	0	T cell	TRAC
CD3D	0	2.52646	0.879	0.065	0	T cell	CD3D
GZMK	0	2.40348	0.301	0.024	0	T cell	GZMK
TRBC2	0	2.39843	0.83	0.178	0	T cell	TRBC2
CD3E	0	2.19143	0.904	0.117	0	T cell	CD3E
CD2	0	2.18761	0.871	0.162	0	T cell	CD2
LTB	0	2.12787	0.6	0.115	0	T cell	LTB
IL32	0	2.10198	0.962	0.367	0	T cell	IL32
CD3G	0	2.08515	0.788	0.052	0	T cell	CD3G
CD69	0	2.00549	0.861	0.289	0	T cell	CD69
CXCR4	0	1.83029	0.905	0.393	0	T cell	CXCR4
RGS1	0	1.70663	0.653	0.214	0	T cell	RGS1
CD52	0	1.59767	0.911	0.434	0	T cell	CD52
BTG1	0	1.53481	0.994	0.888	0	T cell	BTG1
IL7R	0	1.5177	0.702	0.234	0	T cell	IL7R
RPS27	0	1.50314	0.998	0.973	0	T cell	RPS27
RPS29	0	1.46615	0.996	0.945	0	T cell	RPS29
CLEC2D	0	1.39386	0.642	0.175	0	T cell	CLEC2D
TRBC1	0	1.3811	0.563	0.189	0	T cell	TRBC1
DUSP2	0	1.36452	0.645	0.279	0	T cell	DUSP2
CORO1A	0	1.34919	0.891	0.407	0	T cell	CORO1A
RPL28	0	1.34009	0.998	0.952	0	T cell	RPL28
CD8A	0	1.33551	0.274	0.065	0	T cell	CD8A
TUBA4A	0	1.33389	0.63	0.253	0	T cell	TUBA4A
ACAP1	0	1.31375	0.708	0.226	0	T cell	ACAP1
RPS15A	0	1.30827	0.993	0.935	0	T cell	RPS15A
IFNG	0	1.27851	0.281	0.082	0	T cell	IFNG
SRSF7	0	1.27125	0.921	0.738	0	T cell	SRSF7
AC058791.1	0	1.26421	0.501	0.156	0	T cell	AC058791.1
LCK	0	1.25481	0.675	0.155	0	T cell	LCK
JUNB	0	1.25012	0.94	0.825	0	T cell	JUNB
PTPRC	0	1.24869	0.972	0.522	0	T cell	PTPRC
TNFAIP3	0	1.2466	0.749	0.428	0	T cell	TNFAIP3
CCL5	0	1.23931	0.726	0.265	0	T cell	CCL5
CD6	0	1.23917	0.487	0.066	0	T cell	CD6
RPS3	0	1.23823	0.995	0.927	0	T cell	RPS3
RPS19	0	1.23612	0.996	0.928	0	T cell	RPS19
FYB1	0	1.20936	0.813	0.362	0	T cell	FYB1
RPS12	0	1.20583	0.996	0.955	0	T cell	RPS12
CYTOR	0	1.19942	0.58	0.274	0	T cell	CYTOR
ZFP36L2	0	1.19818	0.973	0.807	0	T cell	ZFP36L2
AC020916.1	0	1.19643	0.482	0.259	0	T cell	AC020916.1
LINC01871	0	1.1906	0.405	0.069	0	T cell	LINC01871
RPS18	0	1.19031	0.996	0.955	0	T cell	RPS18
DNAJB1	0	1.188	0.712	0.527	0	T cell	DNAJB1
RPL13	0	1.1774	0.997	0.969	0	T cell	RPL13
CD96	0	1.17732	0.51	0.092	0	T cell	CD96
CD48	0	1.16467	0.861	0.392	0	T cell	CD48
RPS2	0	1.15818	0.997	0.922	0	T cell	RPS2
GPR171	0	1.15657	0.396	0.039	0	T cell	GPR171
ITK	0	1.15467	0.486	0.075	0	T cell	ITK
RPS27A	0	1.14788	0.996	0.96	0	T cell	RPS27A
RPL23A	0	1.13597	0.993	0.925	0	T cell	RPL23A
RPL30	0	1.12662	0.995	0.953	0	T cell	RPL30
RPS21	0	1.12266	0.992	0.91	0	T cell	RPS21
RPSA	0	1.1215	0.987	0.873	0	T cell	RPSA
RPL39	0	1.1132	0.993	0.936	0	T cell	RPL39
SPOCK2	0	1.10896	0.586	0.128	0	T cell	SPOCK2
RPL41	0	1.09325	0.998	0.984	0	T cell	RPL41
BCL11B	0	1.08424	0.444	0.065	0	T cell	BCL11B
PBXIP1	0	1.08094	0.544	0.258	0	T cell	PBXIP1
RPS25	0	1.07643	0.994	0.942	0	T cell	RPS25
EML4	0	1.06055	0.594	0.334	0	T cell	EML4
RPS10	0	1.06051	0.985	0.865	0	T cell	RPS10
RPLP1	0	1.05889	0.997	0.974	0	T cell	RPLP1
RPL18A	0	1.05577	0.995	0.927	0	T cell	RPL18A
IKZF3	0	1.05281	0.532	0.162	0	T cell	IKZF3
STK17B	0	1.04174	0.781	0.483	0	T cell	STK17B
STK17A	0	1.04037	0.636	0.33	0	T cell	STK17A
RPL36	0	1.03989	0.992	0.931	0	T cell	RPL36
TENT5C	0	1.03219	0.427	0.151	0	T cell	TENT5C
RASGRP1	0	1.03184	0.467	0.107	0	T cell	RASGRP1
RPL10	0	1.02974	0.996	0.975	0	T cell	RPL10
UBE2S	0	1.02725	0.666	0.418	0	T cell	UBE2S
RPL32	0	0.997782	0.995	0.955	0	T cell	RPL32
RPLP2	0	0.996916	0.994	0.939	0	T cell	RPLP2
CRYBG1	0	0.995604	0.451	0.224	0	T cell	CRYBG1
CD40LG	0	0.994941	0.299	0.009	0	T cell	CD40LG
RPS14	0	0.993335	0.994	0.956	0	T cell	RPS14
PRDM1	0	0.991315	0.607	0.292	0	T cell	PRDM1
TRAT1	0	0.98311	0.338	0.009	0	T cell	TRAT1
IKZF1	0	0.982425	0.734	0.374	0	T cell	IKZF1
THEMIS	0	0.981468	0.347	0.016	0	T cell	THEMIS
RPL19	0	0.978078	0.995	0.953	0	T cell	RPL19
MZT2A	0	0.975171	0.62	0.349	0	T cell	MZT2A
BTG2	0	0.970615	0.771	0.618	0	T cell	BTG2
RPS15	0	0.966155	0.993	0.946	0	T cell	RPS15
RPL10A	0	0.963702	0.989	0.889	0	T cell	RPL10A
CYTIP	0	0.961934	0.728	0.373	0	T cell	CYTIP
PLP2	0	0.96149	0.608	0.373	0	T cell	PLP2
PPP2R5C	0	0.960908	0.758	0.533	0	T cell	PPP2R5C
EMB	0	0.959031	0.569	0.24	0	T cell	EMB
FAM129A	0	0.958151	0.512	0.26	0	T cell	FAM129A
EEF1D	0	0.939463	0.97	0.816	0	T cell	EEF1D
RPL13A	0	0.937108	0.994	0.935	0	T cell	RPL13A
BATF	0	0.931241	0.408	0.163	0	T cell	BATF
RPS7	0	0.924293	0.992	0.932	0	T cell	RPS7
RPS16	0	0.922374	0.992	0.915	0	T cell	RPS16
RPL3	0	0.920728	0.992	0.941	0	T cell	RPL3
RPL34	0	0.920657	0.996	0.954	0	T cell	RPL34
RHOH	0	0.917902	0.483	0.142	0	T cell	RHOH
RPL26	0	0.917435	0.991	0.938	0	T cell	RPL26
APOBEC3G	0	0.915226	0.5	0.261	0	T cell	APOBEC3G
CD5	0	0.903694	0.325	0.017	0	T cell	CD5
RPS28	0	0.893051	0.994	0.963	0	T cell	RPS28
RCAN3	0	0.892979	0.384	0.136	0	T cell	RCAN3
LEPROTL1	0	0.89276	0.637	0.396	0	T cell	LEPROTL1
PIK3IP1	0	0.892499	0.64	0.393	0	T cell	PIK3IP1
KIAA1551	0	0.892148	0.631	0.403	0	T cell	KIAA1551
EVL	0	0.892094	0.708	0.411	0	T cell	EVL
RPL18	0	0.890318	0.992	0.93	0	T cell	RPL18
RPL35A	0	0.889903	0.993	0.94	0	T cell	RPL35A
SKAP1	0	0.883456	0.524	0.168	0	T cell	SKAP1
RPS4X	0	0.883346	0.992	0.926	0	T cell	RPS4X
SOCS1	0	0.882249	0.593	0.351	0	T cell	SOCS1
RPS6	0	0.880909	0.994	0.932	0	T cell	RPS6
IL2RG	0	0.874754	0.633	0.296	0	T cell	IL2RG
RPL14	0	0.874695	0.993	0.921	0	T cell	RPL14
ARHGDIB	0	0.872611	0.936	0.705	0	T cell	ARHGDIB
ICAM3	0	0.870483	0.629	0.303	0	T cell	ICAM3
AC016831.5	0	0.870424	0.408	0.201	0	T cell	AC016831.5
RPL11	0	0.864445	0.995	0.961	0	T cell	RPL11
RPL37	0	0.860954	0.995	0.957	0	T cell	RPL37
JUND	0	0.860819	0.978	0.911	0	T cell	JUND
RPS5	0	0.858008	0.981	0.881	0	T cell	RPS5
PDCD4	0	0.857216	0.658	0.476	0	T cell	PDCD4
CAMK4	0	0.855315	0.298	0.012	0	T cell	CAMK4
RPLP0	0	0.851743	0.975	0.844	0	T cell	RPLP0
RPL36A	0	0.850395	0.923	0.748	0	T cell	RPL36A
GBP5	0	0.850004	0.443	0.191	0	T cell	GBP5
RPS3A	0	0.848025	0.994	0.939	0	T cell	RPS3A
CD27	0	0.846611	0.252	0.029	0	T cell	CD27
RSRP1	0	0.8453	0.771	0.578	0	T cell	RSRP1
RPL21	0	0.84461	0.994	0.946	0	T cell	RPL21
OXNAD1	0	0.843392	0.355	0.077	0	T cell	OXNAD1
CDC42SE2	0	0.837894	0.687	0.457	0	T cell	CDC42SE2
LSP1	0	0.836833	0.741	0.396	0	T cell	LSP1
RPL35	0	0.836398	0.986	0.914	0	T cell	RPL35
RPL38	0	0.834741	0.981	0.9	0	T cell	RPL38
EEF1B2	0	0.830219	0.953	0.811	0	T cell	EEF1B2
ARL4C	0	0.827506	0.747	0.353	0	T cell	ARL4C
2025-09-01	0	0.821642	0.455	0.162	0	T cell	2025-09-01
DUSP4	0	0.81298	0.257	0.066	0	T cell	DUSP4
SLAMF1	0	0.804405	0.277	0.024	0	T cell	SLAMF1
RPL12	0	0.80392	0.992	0.908	0	T cell	RPL12
SIT1	0	0.803857	0.293	0.014	0	T cell	SIT1
PARP8	0	0.802268	0.478	0.24	0	T cell	PARP8
RPS23	0	0.796047	0.993	0.953	0	T cell	RPS23
FNBP1	0	0.790692	0.599	0.402	0	T cell	FNBP1
TCF7	0	0.78718	0.307	0.08	0	T cell	TCF7
NOP53	0	0.787069	0.829	0.678	0	T cell	NOP53
RPL6	0	0.778977	0.993	0.927	0	T cell	RPL6
FAU	0	0.776873	0.992	0.935	0	T cell	FAU
HCST	0	0.774148	0.84	0.466	0	T cell	HCST
SH2D1A	0	0.772874	0.337	0.08	0	T cell	SH2D1A
RPL7A	0	0.767755	0.993	0.934	0	T cell	RPL7A
SAMSN1	0	0.766706	0.595	0.28	0	T cell	SAMSN1
LDHB	0	0.762441	0.7	0.52	0	T cell	LDHB
RORA	0	0.761564	0.508	0.267	0	T cell	RORA
GATA3	0	0.76154	0.329	0.082	0	T cell	GATA3
RPS8	0	0.761299	0.994	0.948	0	T cell	RPS8
RUNX3	0	0.759135	0.59	0.283	0	T cell	RUNX3
SLC38A1	0	0.756064	0.469	0.216	0	T cell	SLC38A1
TPT1	0	0.753669	0.997	0.985	0	T cell	TPT1
RPL29	0	0.753382	0.99	0.929	0	T cell	RPL29
ARHGAP15	0	0.747702	0.432	0.186	0	T cell	ARHGAP15
STK4	0	0.74712	0.727	0.505	0	T cell	STK4
RPL9	0	0.746179	0.989	0.94	0	T cell	RPL9
RPS4Y1	0	0.741981	0.702	0.512	0	T cell	RPS4Y1
INPP4B	0	0.737546	0.309	0.048	0	T cell	INPP4B
LAT	0	0.736049	0.427	0.138	0	T cell	LAT
SARAF	0	0.729158	0.861	0.737	0	T cell	SARAF
GPR183	0	0.727917	0.442	0.16	0	T cell	GPR183
ETS1	0	0.727777	0.828	0.433	0	T cell	ETS1
TC2N	0	0.724112	0.361	0.141	0	T cell	TC2N
RPL17	0	0.72359	0.762	0.609	0	T cell	RPL17
PTPN7	0	0.722506	0.393	0.157	0	T cell	PTPN7
RPL27	0	0.720749	0.974	0.884	0	T cell	RPL27
APBB1IP	0	0.720524	0.561	0.333	0	T cell	APBB1IP
TOMM7	0	0.709118	0.931	0.826	0	T cell	TOMM7
RPL27A	0	0.70626	0.969	0.898	0	T cell	RPL27A
C12orf57	0	0.701265	0.744	0.56	0	T cell	C12orf57
FXYD5	0	0.687348	0.765	0.565	0	T cell	FXYD5
EEF1A1	0	0.684889	0.999	0.989	0	T cell	EEF1A1
TBC1D10C	0	0.684073	0.531	0.248	0	T cell	TBC1D10C
GZMA	0	0.679494	0.54	0.227	0	T cell	GZMA
TUBB4B	0	0.678813	0.8	0.647	0	T cell	TUBB4B
MZT2B	0	0.677696	0.751	0.608	0	T cell	MZT2B
RPL5	0	0.668481	0.989	0.916	0	T cell	RPL5
SH3BGRL3	0	0.664844	0.962	0.796	0	T cell	SH3BGRL3
UBA52	0	0.663978	0.986	0.906	0	T cell	UBA52
RPL24	0	0.66363	0.986	0.92	0	T cell	RPL24
RPS20	0	0.66066	0.967	0.883	0	T cell	RPS20
RPL4	0	0.658654	0.937	0.807	0	T cell	RPL4
COMMD6	0	0.652192	0.827	0.687	0	T cell	COMMD6
S100A4	0	0.65071	0.941	0.773	0	T cell	S100A4
RPS13	0	0.650412	0.989	0.925	0	T cell	RPS13
TRAF3IP3	0	0.649261	0.464	0.218	0	T cell	TRAF3IP3
RPL8	0	0.643914	0.991	0.936	0	T cell	RPL8
GMFG	0	0.636027	0.818	0.561	0	T cell	GMFG
RPS9	0	0.633357	0.988	0.916	0	T cell	RPS9
HINT1	0	0.632361	0.857	0.737	0	T cell	HINT1
RACK1	0	0.611066	0.982	0.906	0	T cell	RACK1
RPL31	0	0.60909	0.941	0.843	0	T cell	RPL31
STAT4	0	0.604457	0.323	0.105	0	T cell	STAT4
TMA7	0	0.601237	0.932	0.822	0	T cell	TMA7
CD37	0	0.593484	0.807	0.473	0	T cell	CD37
RPL37A	0	0.588422	0.994	0.952	0	T cell	RPL37A
MT-CYB	0	0.585263	0.995	0.976	0	T cell	MT-CYB
NPM1	0	0.577023	0.883	0.766	0	T cell	NPM1
RPL22	0	0.574212	0.98	0.905	0	T cell	RPL22
NACA	0	0.571476	0.983	0.905	0	T cell	NACA
TMSB4X	0	0.549094	0.998	0.989	0	T cell	TMSB4X
MT-ATP6	0	0.54504	0.996	0.979	0	T cell	MT-ATP6
RPS24	0	0.541005	0.993	0.941	0	T cell	RPS24
RPL15	0	0.519874	0.991	0.94	0	T cell	RPL15
CD7	0	0.516173	0.482	0.202	0	T cell	CD7
ITM2A	0	0.503785	0.598	0.301	0	T cell	ITM2A
TNFAIP8	2.96395e-301	0.718497	0.53	0.329	9.94051e-297	T cell	TNFAIP8
OST4	4.92116e-301	0.532918	0.855	0.742	1.65046e-296	T cell	OST4
H3F3B	3.46502e-295	0.503512	0.989	0.964	1.1621e-290	T cell	H3F3B
FAM107B	1.76778e-294	0.690151	0.62	0.431	5.92878e-290	T cell	FAM107B
GAPDH	1.37793e-293	0.573591	0.953	0.875	4.62131e-289	T cell	GAPDH
ID2	1.7307e-292	0.690555	0.871	0.74	5.80442e-288	T cell	ID2
RARRES3	1.92542e-292	0.591139	0.678	0.456	6.45747e-288	T cell	RARRES3
RASAL3	1.07951e-290	0.629091	0.374	0.162	3.62045e-286	T cell	RASAL3
SLF1	2.13814e-290	0.702092	0.3	0.113	7.17091e-286	T cell	SLF1
ARHGEF1	8.26272e-290	0.674181	0.602	0.415	2.77115e-285	T cell	ARHGEF1
SH2D2A	9.9089e-289	0.5419	0.28	0.089	3.32325e-284	T cell	SH2D2A
GPSM3	3.18522e-287	0.598848	0.657	0.435	1.06826e-282	T cell	GPSM3
PSTPIP1	4.86949e-283	0.603265	0.341	0.142	1.63313e-278	T cell	PSTPIP1
MALAT1	4.31644e-281	0.506058	1	0.981	1.44765e-276	T cell	MALAT1
TSPYL2	6.71373e-280	0.938612	0.435	0.232	2.25165e-275	T cell	TSPYL2
PTPN22	1.1895e-278	0.67555	0.363	0.162	3.98933e-274	T cell	PTPN22
TTC39C	1.1468e-276	0.682497	0.326	0.142	3.84615e-272	T cell	TTC39C
NCK2	3.81236e-276	0.681977	0.385	0.191	1.27859e-271	T cell	NCK2
AC026979.2	3.89816e-276	0.79799	0.316	0.128	1.30737e-271	T cell	AC026979.2
FAM102A	1.51363e-273	0.564542	0.253	0.085	5.0764e-269	T cell	FAM102A
AAK1	4.68883e-271	0.605485	0.678	0.507	1.57254e-266	T cell	AAK1
2025-09-06	5.25694e-270	0.682585	0.482	0.283	1.76307e-265	T cell	2025-09-06
TOB1	2.84138e-269	0.8121	0.626	0.474	9.52943e-265	T cell	TOB1
AC044849.1	5.70048e-269	0.739552	0.281	0.102	1.91183e-264	T cell	AC044849.1
PTGER4	1.34813e-267	0.800099	0.48	0.28	4.52135e-263	T cell	PTGER4
APRT	1.61666e-265	0.586058	0.694	0.57	5.42194e-261	T cell	APRT
OCIAD2	1.60672e-264	0.583807	0.413	0.214	5.38862e-260	T cell	OCIAD2
BCL2	3.10144e-264	0.681896	0.327	0.14	1.04016e-259	T cell	BCL2
MTRNR2L12	6.32844e-263	0.616591	0.921	0.832	2.12243e-258	T cell	MTRNR2L12
HELB	4.93732e-258	0.603014	0.274	0.102	1.65588e-253	T cell	HELB
CD226	9.04808e-255	0.569192	0.299	0.112	3.03454e-250	T cell	CD226
AC114760.2	1.67172e-250	0.603541	0.25	0.086	5.60663e-246	T cell	AC114760.2
ANKRD12	3.67103e-250	0.642939	0.756	0.655	1.23119e-245	T cell	ANKRD12
GADD45B	7.17322e-248	0.527368	0.908	0.808	2.40575e-243	T cell	GADD45B
ISG20	7.89188e-243	0.584678	0.554	0.34	2.64678e-238	T cell	ISG20
KLF6	9.3329e-243	0.72494	0.894	0.784	3.13007e-238	T cell	KLF6
HSPA8	5.43879e-242	0.576519	0.892	0.795	1.82406e-237	T cell	HSPA8
WIPF1	5.41226e-241	0.630052	0.566	0.38	1.81516e-236	T cell	WIPF1
ITGA4	2.48869e-240	0.675406	0.45	0.25	8.34656e-236	T cell	ITGA4
CSKMT	6.02139e-238	0.76701	0.448	0.269	2.01945e-233	T cell	CSKMT
GSTK1	1.41597e-236	0.622004	0.66	0.546	4.7489e-232	T cell	GSTK1
SNRPD2	2.05151e-233	0.540613	0.713	0.615	6.88035e-229	T cell	SNRPD2
SP140	1.67119e-228	0.518602	0.272	0.108	5.60484e-224	T cell	SP140
PIK3R1	5.59337e-228	0.763228	0.615	0.464	1.8759e-223	T cell	PIK3R1
JUN	1.12343e-225	0.9654	0.911	0.87	3.76776e-221	T cell	JUN
ABRACL	8.35389e-223	0.618023	0.508	0.342	2.80173e-218	T cell	ABRACL
BIRC3	2.5154e-219	0.61087	0.488	0.295	8.43617e-215	T cell	BIRC3
GPRIN3	1.11575e-218	0.700108	0.35	0.181	3.74201e-214	T cell	GPRIN3
PDE7A	1.91203e-218	0.591146	0.34	0.169	6.41257e-214	T cell	PDE7A
ZC3HAV1	3.56886e-217	0.737852	0.527	0.373	1.19692e-212	T cell	ZC3HAV1
MAF	7.77735e-214	0.747751	0.458	0.274	2.60837e-209	T cell	MAF
PDE4B	1.75318e-213	0.52028	0.38	0.196	5.87983e-209	T cell	PDE4B
SNHG8	2.30474e-213	0.668076	0.675	0.563	7.72964e-209	T cell	SNHG8
FUS	7.9711e-211	0.52725	0.823	0.755	2.67335e-206	T cell	FUS
GALM	1.76013e-210	0.639215	0.323	0.163	5.90312e-206	T cell	GALM
FYN	2.99192e-206	0.535674	0.61	0.405	1.00343e-201	T cell	FYN
SYTL3	1.13817e-204	0.652363	0.416	0.229	3.81718e-200	T cell	SYTL3
DOCK8	2.13326e-203	0.613781	0.488	0.318	7.15454e-199	T cell	DOCK8
AC245297.3	4.92529e-202	0.636954	0.51	0.347	1.65184e-197	T cell	AC245297.3
HMGB2	6.89121e-199	0.643418	0.552	0.405	2.31118e-194	T cell	HMGB2
DDX24	1.87639e-197	0.514641	0.73	0.648	6.29303e-193	T cell	DDX24
CKLF	3.35416e-196	0.654297	0.547	0.397	1.12492e-191	T cell	CKLF
CNOT6L	1.07685e-193	0.713941	0.521	0.377	3.61155e-189	T cell	CNOT6L
IL10RA	1.13947e-188	0.635111	0.434	0.27	3.82154e-184	T cell	IL10RA
PPP1R2	4.77627e-188	0.649724	0.524	0.404	1.60187e-183	T cell	PPP1R2
BORCS5	7.59678e-181	0.555294	0.319	0.166	2.54781e-176	T cell	BORCS5
ARID5B	7.55977e-179	0.647253	0.487	0.335	2.5354e-174	T cell	ARID5B
DOCK10	6.65093e-178	0.559208	0.351	0.197	2.23059e-173	T cell	DOCK10
CREM	2.35596e-174	0.969283	0.442	0.298	7.90142e-170	T cell	CREM
CDKN1B	1.28419e-171	0.602491	0.517	0.383	4.30691e-167	T cell	CDKN1B
YPEL5	1.20708e-170	0.719198	0.584	0.499	4.04829e-166	T cell	YPEL5
TAGAP	1.73848e-165	0.571428	0.387	0.226	5.83051e-161	T cell	TAGAP
GTF3A	2.26193e-160	0.511467	0.577	0.472	7.58605e-156	T cell	GTF3A
AKNA	2.89443e-159	0.557588	0.478	0.327	9.70734e-155	T cell	AKNA
FOS	2.70609e-156	0.571828	0.888	0.786	9.07569e-152	T cell	FOS
TBCC	5.37714e-155	0.558449	0.315	0.177	1.80339e-150	T cell	TBCC
SMCHD1	2.54936e-154	0.546382	0.579	0.466	8.55003e-150	T cell	SMCHD1
TNF	3.18026e-150	0.741366	0.25	0.119	1.06659e-145	T cell	TNF
HIST1H4C	9.09512e-149	0.535776	0.645	0.554	3.05032e-144	T cell	HIST1H4C
CCNH	4.79802e-146	0.638278	0.453	0.334	1.60916e-141	T cell	CCNH
RPS26	8.44361e-145	0.831414	0.884	0.856	2.83182e-140	T cell	RPS26
BUB3	1.27256e-142	0.535642	0.487	0.38	4.26792e-138	T cell	BUB3
TSC22D3	1.29497e-141	0.640186	0.827	0.736	4.34307e-137	T cell	TSC22D3
KLRB1	7.04695e-141	0.753829	0.36	0.196	2.36341e-136	T cell	KLRB1
IER5L	4.06076e-138	0.791957	0.423	0.303	1.3619e-133	T cell	IER5L
SYNRG	2.22478e-134	0.52373	0.449	0.331	7.46147e-130	T cell	SYNRG
IDS	2.48965e-134	0.634841	0.577	0.501	8.34978e-130	T cell	IDS
CD84	1.3369e-133	0.512238	0.315	0.18	4.48368e-129	T cell	CD84
SNHG12	1.22969e-130	0.517971	0.332	0.209	4.12415e-126	T cell	SNHG12
AMD1	1.34324e-124	0.522371	0.595	0.523	4.50497e-120	T cell	AMD1
AC025164.1	1.83182e-117	0.571513	0.347	0.224	6.14357e-113	T cell	AC025164.1
CYLD	5.95596e-117	0.502555	0.461	0.362	1.99751e-112	T cell	CYLD
H2AFX	4.48226e-98	0.525318	0.402	0.308	1.50326e-93	T cell	H2AFX
RNF19A	3.29581e-92	0.501137	0.479	0.395	1.10535e-87	T cell	RNF19A
HSPA1B	2.60433e-75	1.57658	0.478	0.432	8.73439e-71	T cell	HSPA1B
GADD45G	2.16564e-66	0.593018	0.346	0.27	7.26312e-62	T cell	GADD45G
SNHG9	1.94511e-59	0.518907	0.365	0.3	6.5235e-55	T cell	SNHG9
RBPJ	1.01708e-58	0.576497	0.507	0.472	3.41109e-54	T cell	RBPJ
ANKRD28	8.0093e-53	0.546072	0.365	0.307	2.68616e-48	T cell	ANKRD28
PMAIP1	1.36909e-35	0.506047	0.325	0.273	4.59164e-31	T cell	PMAIP1
GNLY	0	4.85479	0.866	0.092	0	NK cell	GNLY
NKG7	0	4.3539	0.997	0.212	0	NK cell	NKG7
FGFBP2	0	3.99136	0.955	0.037	0	NK cell	FGFBP2
KLRD1	0	3.54057	0.975	0.062	0	NK cell	KLRD1
PRF1	0	3.50245	0.977	0.112	0	NK cell	PRF1
GZMB	0	3.48042	0.97	0.098	0	NK cell	GZMB
CCL4	0	3.43206	0.956	0.351	0	NK cell	CCL4
CCL4L2	0	3.04155	0.625	0.185	0	NK cell	CCL4L2
CD247	0	2.96124	0.972	0.194	0	NK cell	CD247
SPON2	0	2.94924	0.851	0.124	0	NK cell	SPON2
CTSW	0	2.83702	0.952	0.181	0	NK cell	CTSW
KLRF1	0	2.6998	0.858	0.024	0	NK cell	KLRF1
GZMH	0	2.68011	0.884	0.124	0	NK cell	GZMH
CST7	0	2.63435	0.986	0.25	0	NK cell	CST7
CCL3	0	2.62092	0.585	0.156	0	NK cell	CCL3
CLIC3	0	2.47479	0.777	0.125	0	NK cell	CLIC3
GZMA1	0	2.45109	0.968	0.2	0	NK cell	GZMA
CCL51	0	2.38545	0.912	0.3	0	NK cell	CCL5
TRDC	0	2.37129	0.754	0.023	0	NK cell	TRDC
FCGR3A	0	2.34918	0.941	0.183	0	NK cell	FCGR3A
XCL2	0	2.22232	0.578	0.071	0	NK cell	XCL2
CMC1	0	2.17843	0.723	0.29	0	NK cell	CMC1
KLRB11	0	2.17608	0.848	0.138	0	NK cell	KLRB1
PLAC8	0	2.08992	0.864	0.207	0	NK cell	PLAC8
CD71	0	2.02025	0.847	0.181	0	NK cell	CD7
GZMM	0	2.00554	0.892	0.191	0	NK cell	GZMM
EFHD2	0	1.84182	0.917	0.4	0	NK cell	EFHD2
ADGRG1	0	1.80904	0.694	0.101	0	NK cell	ADGRG1
ARL4C1	0	1.77507	0.937	0.378	0	NK cell	ARL4C
PYHIN1	0	1.76769	0.753	0.123	0	NK cell	PYHIN1
IL2RB	0	1.70976	0.676	0.107	0	NK cell	IL2RB
CX3CR1	0	1.70748	0.583	0.052	0	NK cell	CX3CR1
BIN2	0	1.67877	0.851	0.311	0	NK cell	BIN2
HCST1	0	1.66292	0.967	0.499	0	NK cell	HCST
ITGB2	0	1.65891	0.955	0.447	0	NK cell	ITGB2
TXK	0	1.63716	0.613	0.043	0	NK cell	TXK
ABHD17A	0	1.6295	0.886	0.465	0	NK cell	ABHD17A
TBX21	0	1.629	0.631	0.057	0	NK cell	TBX21
MYOM2	0	1.58533	0.262	0.027	0	NK cell	MYOM2
PLEK	0	1.56176	0.814	0.244	0	NK cell	PLEK
TRBC11	0	1.53254	0.789	0.205	0	NK cell	TRBC1
SAMD3	0	1.53082	0.674	0.097	0	NK cell	SAMD3
RUNX31	0	1.52121	0.846	0.284	0	NK cell	RUNX3
FCRL6	0	1.49217	0.579	0.038	0	NK cell	FCRL6
S1PR5	0	1.49079	0.539	0.016	0	NK cell	S1PR5
RAC2	0	1.47706	0.931	0.497	0	NK cell	RAC2
MATK	0	1.44697	0.664	0.13	0	NK cell	MATK
APMAP	0	1.41974	0.727	0.293	0	NK cell	APMAP
TTC38	0	1.41186	0.551	0.076	0	NK cell	TTC38
CEP78	0	1.39971	0.538	0.101	0	NK cell	CEP78
ITGAL	0	1.3867	0.706	0.221	0	NK cell	ITGAL
LAIR2	0	1.36826	0.397	0.019	0	NK cell	LAIR2
KLF2	0	1.33984	0.97	0.575	0	NK cell	KLF2
RAP1B	0	1.29581	0.922	0.67	0	NK cell	RAP1B
PTGDR	0	1.28671	0.489	0.025	0	NK cell	PTGDR
HOPX	0	1.28587	0.811	0.249	0	NK cell	HOPX
PIP4K2A	0	1.26594	0.771	0.363	0	NK cell	PIP4K2A
PTPN4	0	1.24961	0.607	0.186	0	NK cell	PTPN4
RARRES31	0	1.2423	0.856	0.458	0	NK cell	RARRES3
TBC1D10C1	0	1.2291	0.724	0.256	0	NK cell	TBC1D10C
CCND3	0	1.20421	0.814	0.473	0	NK cell	CCND3
ZAP70	0	1.20035	0.558	0.097	0	NK cell	ZAP70
PPP2R5C1	0	1.1937	0.857	0.549	0	NK cell	PPP2R5C
PFN1	0	1.19273	0.993	0.877	0	NK cell	PFN1
ID21	0	1.1855	0.97	0.743	0	NK cell	ID2
GNG2	0	1.17283	0.632	0.213	0	NK cell	GNG2
LIMD2	0	1.16861	0.72	0.306	0	NK cell	LIMD2
CD300A	0	1.16688	0.539	0.161	0	NK cell	CD300A
GPR65	0	1.16193	0.622	0.235	0	NK cell	GPR65
IL2RG1	0	1.15947	0.76	0.323	0	NK cell	IL2RG
CDC42SE1	0	1.15816	0.738	0.441	0	NK cell	CDC42SE1
MBP	0	1.14084	0.755	0.427	0	NK cell	MBP
IKZF11	0	1.13608	0.833	0.41	0	NK cell	IKZF1
MYBL1	0	1.12296	0.448	0.074	0	NK cell	MYBL1
NCR3	0	1.12261	0.432	0.036	0	NK cell	NCR3
CD160	0	1.11857	0.337	0.018	0	NK cell	CD160
AKNA1	0	1.112	0.666	0.317	0	NK cell	AKNA
AES	0	1.1103	0.923	0.698	0	NK cell	AES
SUN2	0	1.10492	0.741	0.398	0	NK cell	SUN2
CD53	0	1.1033	0.9	0.505	0	NK cell	CD53
GSAP	0	1.09924	0.47	0.188	0	NK cell	GSAP
UCP2	0	1.09649	0.746	0.41	0	NK cell	UCP2
SLC9A3R1	0	1.09597	0.605	0.247	0	NK cell	SLC9A3R1
ATM	0	1.09587	0.682	0.376	0	NK cell	ATM
C1orf21	0	1.09225	0.562	0.161	0	NK cell	C1orf21
HSH2D	0	1.09057	0.419	0.073	0	NK cell	HSH2D
C12orf75	0	1.0844	0.631	0.172	0	NK cell	C12orf75
SYNGR1	0	1.08158	0.421	0.072	0	NK cell	SYNGR1
CYBA	0	1.07731	0.987	0.753	0	NK cell	CYBA
SH2D1B	0	1.07015	0.351	0.01	0	NK cell	SH2D1B
RASSF1	0	1.06756	0.589	0.222	0	NK cell	RASSF1
SPN	0	1.06467	0.589	0.239	0	NK cell	SPN
DENND2D	0	1.05783	0.473	0.152	0	NK cell	DENND2D
PAXX	0	1.04535	0.684	0.362	0	NK cell	PAXX
MAPK1	0	1.04422	0.65	0.4	0	NK cell	MAPK1
ABI3	0	1.04163	0.536	0.162	0	NK cell	ABI3
ISG201	0	1.03636	0.69	0.348	0	NK cell	ISG20
EIF3G	0	1.01634	0.802	0.616	0	NK cell	EIF3G
EVL1	0	1.01262	0.802	0.439	0	NK cell	EVL
CHST12	0	1.00542	0.6	0.262	0	NK cell	CHST12
ARPC5L	0	1.00056	0.659	0.363	0	NK cell	ARPC5L
IFITM2	0	0.999122	0.952	0.747	0	NK cell	IFITM2
SYTL1	0	0.99875	0.547	0.206	0	NK cell	SYTL1
ETS11	0	0.997309	0.881	0.482	0	NK cell	ETS1
CORO1A1	0	0.99422	0.911	0.474	0	NK cell	CORO1A
SYTL31	0	0.993443	0.595	0.226	0	NK cell	SYTL3
C1orf56	0	0.988024	0.537	0.269	0	NK cell	C1orf56
MYO1F	0	0.986888	0.606	0.276	0	NK cell	MYO1F
RNF213	0	0.982595	0.849	0.584	0	NK cell	RNF213
PRMT2	0	0.977715	0.674	0.445	0	NK cell	PRMT2
GNPTAB	0	0.972354	0.569	0.31	0	NK cell	GNPTAB
DOK2	0	0.969099	0.624	0.275	0	NK cell	DOK2
FAM49B	0	0.964899	0.695	0.407	0	NK cell	FAM49B
LSP11	0	0.957254	0.837	0.43	0	NK cell	LSP1
HLA-F	0	0.953742	0.872	0.607	0	NK cell	HLA-F
KLRC2	0	0.953482	0.253	0.008	0	NK cell	KLRC2
LYAR	0	0.945184	0.553	0.246	0	NK cell	LYAR
LINC00861	0	0.938611	0.395	0.069	0	NK cell	LINC00861
RNF166	0	0.935264	0.573	0.282	0	NK cell	RNF166
PLEKHF1	0	0.930385	0.435	0.089	0	NK cell	PLEKHF1
BTN3A2	0	0.922481	0.653	0.332	0	NK cell	BTN3A2
IFNG1	0	0.921783	0.349	0.099	0	NK cell	IFNG
TRAF3IP31	0	0.919796	0.589	0.233	0	NK cell	TRAF3IP3
KLRG1	0	0.918901	0.405	0.106	0	NK cell	KLRG1
AKR1C3	0	0.918321	0.424	0.128	0	NK cell	AKR1C3
SELPLG	0	0.909451	0.516	0.233	0	NK cell	SELPLG
ARPC2	0	0.898886	0.968	0.797	0	NK cell	ARPC2
FYN1	0	0.897945	0.761	0.409	0	NK cell	FYN
ADAM8	0	0.897107	0.442	0.134	0	NK cell	ADAM8
TRGC1	0	0.896887	0.326	0.031	0	NK cell	TRGC1
TXNIP	0	0.894602	0.977	0.864	0	NK cell	TXNIP
APOBEC3G1	0	0.892889	0.615	0.277	0	NK cell	APOBEC3G
AOAH	0	0.887008	0.427	0.127	0	NK cell	AOAH
PTPRC1	0	0.883867	0.978	0.586	0	NK cell	PTPRC
LCK1	0	0.881306	0.653	0.234	0	NK cell	LCK
LITAF	0	0.88128	0.848	0.521	0	NK cell	LITAF
IFITM1	0	0.880484	0.5	0.181	0	NK cell	IFITM1
PPP1R18	0	0.8767	0.623	0.343	0	NK cell	PPP1R18
RIPOR2	0	0.876025	0.643	0.281	0	NK cell	RIPOR2
ITGB7	0	0.874096	0.409	0.11	0	NK cell	ITGB7
JAK1	0	0.87088	0.813	0.648	0	NK cell	JAK1
NCR1	0	0.865635	0.32	0.009	0	NK cell	NCR1
PRDM11	0	0.864959	0.684	0.324	0	NK cell	PRDM1
ZEB2	0	0.86468	0.815	0.421	0	NK cell	ZEB2
TRG-AS1	0	0.859875	0.377	0.088	0	NK cell	TRG-AS1
PRKACB	0	0.853018	0.489	0.222	0	NK cell	PRKACB
NCAM1	0	0.852866	0.304	0.014	0	NK cell	NCAM1
TMIGD2	0	0.851831	0.256	0.023	0	NK cell	TMIGD2
CDKN2D	0	0.848665	0.525	0.243	0	NK cell	CDKN2D
DTHD1	0	0.839319	0.354	0.058	0	NK cell	DTHD1
TGFB1	0	0.836929	0.777	0.503	0	NK cell	TGFB1
ARHGEF11	0	0.829124	0.683	0.428	0	NK cell	ARHGEF1
SLAMF7	0	0.825654	0.369	0.081	0	NK cell	SLAMF7
SKAP11	0	0.823854	0.572	0.211	0	NK cell	SKAP1
PRKCH	0	0.822432	0.581	0.257	0	NK cell	PRKCH
ICAM31	0	0.82158	0.669	0.344	0	NK cell	ICAM3
CALM1	0	0.820531	0.991	0.913	0	NK cell	CALM1
MCTP2	0	0.820019	0.375	0.104	0	NK cell	MCTP2
KIR3DL2	0	0.818528	0.268	0.004	0	NK cell	KIR3DL2
ARHGAP9	0	0.817522	0.447	0.181	0	NK cell	ARHGAP9
CYTIP1	0	0.813758	0.741	0.422	0	NK cell	CYTIP
TYROBP	0	0.811545	0.744	0.327	0	NK cell	TYROBP
SASH3	0	0.809576	0.423	0.169	0	NK cell	SASH3
HLA-C	0	0.805676	0.999	0.954	0	NK cell	HLA-C
MYL12A	0	0.805418	0.982	0.894	0	NK cell	MYL12A
LINC00623	0	0.805249	0.492	0.217	0	NK cell	LINC00623
IL18RAP	0	0.794043	0.271	0.032	0	NK cell	IL18RAP
GIMAP7	0	0.793732	0.793	0.421	0	NK cell	GIMAP7
CHST2	0	0.790895	0.334	0.067	0	NK cell	CHST2
CD47	0	0.788507	0.763	0.542	0	NK cell	CD47
EOMES	0	0.781372	0.311	0.039	0	NK cell	EOMES
PLEKHG3	0	0.775374	0.309	0.052	0	NK cell	PLEKHG3
PRR5	0	0.772812	0.352	0.089	0	NK cell	PRR5
CD2261	0	0.75983	0.397	0.123	0	NK cell	CD226
CD481	0	0.753017	0.86	0.46	0	NK cell	CD48
USP28	0	0.752789	0.332	0.1	0	NK cell	USP28
B2M	0	0.752511	1	0.998	0	NK cell	B2M
RASA3	0	0.748139	0.383	0.135	0	NK cell	RASA3
PTGER2	0	0.745804	0.347	0.097	0	NK cell	PTGER2
HLA-A	0	0.734132	0.999	0.954	0	NK cell	HLA-A
YPEL1	0	0.727015	0.307	0.063	0	NK cell	YPEL1
IKZF31	0	0.725328	0.53	0.216	0	NK cell	IKZF3
SH2D2A1	0	0.724866	0.372	0.101	0	NK cell	SH2D2A
2025-09-07	0	0.724199	0.892	0.738	0	NK cell	2025-09-07
CD244	0	0.715091	0.286	0.033	0	NK cell	CD244
FCRL3	0	0.69516	0.25	0.014	0	NK cell	FCRL3
CFL1	0	0.693417	0.988	0.904	0	NK cell	CFL1
C11orf21	0	0.655115	0.282	0.068	0	NK cell	C11orf21
OSBPL5	0	0.653223	0.278	0.059	0	NK cell	OSBPL5
TSPAN32	0	0.650247	0.281	0.072	0	NK cell	TSPAN32
MT-CO1	0	0.645405	0.995	0.976	0	NK cell	MT-CO1
SLFN12L	0	0.639007	0.315	0.079	0	NK cell	SLFN12L
FCMR	0	0.637453	0.333	0.095	0	NK cell	FCMR
SLAMF6	0	0.608892	0.291	0.064	0	NK cell	SLAMF6
MT-CO2	0	0.594522	0.994	0.979	0	NK cell	MT-CO2
RPL33	0	0.593615	0.997	0.948	0	NK cell	RPL3
TIGIT	0	0.574461	0.298	0.064	0	NK cell	TIGIT
CARD11	0	0.566416	0.259	0.051	0	NK cell	CARD11
LCP1	6.70543e-305	0.717005	0.874	0.521	2.24887e-300	NK cell	LCP1
SORL1	9.54537e-305	0.864777	0.516	0.249	3.20133e-300	NK cell	SORL1
AC245297.31	4.50805e-302	0.820868	0.623	0.352	1.51191e-297	NK cell	AC245297.3
DGKZ	6.22047e-297	0.786576	0.531	0.264	2.08622e-292	NK cell	DGKZ
AAK11	5.17755e-293	0.762652	0.746	0.521	1.73645e-288	NK cell	AAK1
RPS31	3.39367e-292	0.52414	0.997	0.937	1.13817e-287	NK cell	RPS3
IQGAP2	5.81462e-292	0.768567	0.65	0.369	1.95011e-287	NK cell	IQGAP2
SLFN13	1.17104e-288	0.625966	0.27	0.069	3.92744e-284	NK cell	SLFN13
GK5	2.95482e-286	0.801374	0.342	0.118	9.90988e-282	NK cell	GK5
GBP51	4.55199e-286	0.65722	0.508	0.216	1.52665e-281	NK cell	GBP5
STAT41	1.49818e-285	0.619039	0.376	0.128	5.0246e-281	NK cell	STAT4
ZFP36L21	6.62922e-278	0.619938	0.97	0.831	2.22331e-273	NK cell	ZFP36L2
TMA71	5.40271e-277	0.561135	0.948	0.835	1.81196e-272	NK cell	TMA7
STK10	1.44978e-275	0.833624	0.547	0.294	4.86226e-271	NK cell	STK10
SLA	6.63754e-266	0.786901	0.649	0.364	2.2261e-261	NK cell	SLA
SH3BGRL31	2.98975e-261	0.552683	0.981	0.817	1.0027e-256	NK cell	SH3BGRL3
DHRS7	2.42734e-259	0.740742	0.708	0.507	8.14081e-255	NK cell	DHRS7
ARHGDIB1	1.75058e-256	0.554827	0.951	0.736	5.87109e-252	NK cell	ARHGDIB
DIP2A	5.19558e-256	0.854915	0.443	0.205	1.74249e-251	NK cell	DIP2A
CCDC88C	3.05583e-254	0.725663	0.473	0.223	1.02486e-249	NK cell	CCDC88C
CELF2	6.56721e-254	0.766596	0.744	0.527	2.20251e-249	NK cell	CELF2
TFDP2	2.60617e-253	0.757379	0.446	0.212	8.74057e-249	NK cell	TFDP2
CASP8	3.34193e-253	0.776083	0.506	0.265	1.12081e-248	NK cell	CASP8
CSK	6.29368e-253	0.73529	0.564	0.326	2.11078e-248	NK cell	CSK
KLF13	2.0597e-251	0.786134	0.635	0.416	6.90782e-247	NK cell	KLF13
SH2D1A1	2.75096e-249	0.552554	0.346	0.116	9.22618e-245	NK cell	SH2D1A
PTGDS	6.6924e-249	1.83121	0.321	0.107	2.2445e-244	NK cell	PTGDS
DUSP21	1.62272e-247	0.928847	0.619	0.337	5.44226e-243	NK cell	DUSP2
PARP81	2.45131e-247	0.720744	0.521	0.267	8.2212e-243	NK cell	PARP8
PSME1	1.23431e-245	0.59778	0.892	0.755	4.13961e-241	NK cell	PSME1
SLC38A11	2.11395e-245	0.691659	0.504	0.247	7.08977e-241	NK cell	SLC38A1
ARHGAP30	3.37672e-245	0.784203	0.541	0.302	1.13248e-240	NK cell	ARHGAP30
PXN	9.32935e-243	0.697528	0.499	0.254	3.12888e-238	NK cell	PXN
CCL3L1	9.42678e-243	0.933212	0.367	0.134	3.16155e-238	NK cell	CCL3L1
RAB37	1.76115e-242	0.533627	0.25	0.069	5.90655e-238	NK cell	RAB37
ACAP11	1.19915e-240	0.584005	0.611	0.312	4.0217e-236	NK cell	ACAP1
RAB29	6.17838e-240	0.742522	0.363	0.151	2.0721e-235	NK cell	RAB29
TCF25	1.11256e-239	0.745611	0.765	0.625	3.73131e-235	NK cell	TCF25
TPST2	2.887e-238	0.644196	0.54	0.29	9.68242e-234	NK cell	TPST2
P2RY8	8.91057e-236	0.544065	0.258	0.075	2.98843e-231	NK cell	P2RY8
OSTF1	7.37128e-235	0.729039	0.663	0.465	2.47218e-230	NK cell	OSTF1
GFOD1	1.10996e-234	0.580356	0.346	0.126	3.72258e-230	NK cell	GFOD1
SIPA1	1.2016e-234	0.731903	0.473	0.242	4.02992e-230	NK cell	SIPA1
TSEN54	4.48165e-233	0.608727	0.363	0.142	1.50306e-228	NK cell	TSEN54
MYO1G	1.39374e-231	0.694379	0.509	0.272	4.67433e-227	NK cell	MYO1G
STK38	4.43442e-231	0.731101	0.406	0.19	1.48722e-226	NK cell	STK38
CYFIP2	5.59885e-229	0.679408	0.403	0.18	1.87774e-224	NK cell	CYFIP2
PTPN12	7.50824e-228	0.742569	0.599	0.379	2.51811e-223	NK cell	PTPN12
FLNA	4.60717e-227	0.624371	0.75	0.524	1.54515e-222	NK cell	FLNA
BTN3A1	4.71943e-227	0.664507	0.461	0.223	1.5828e-222	NK cell	BTN3A1
CDC42	9.87495e-226	0.562644	0.931	0.845	3.31186e-221	NK cell	CDC42
TMEM71	2.37026e-225	0.555357	0.268	0.085	7.94939e-221	NK cell	TMEM71
PSMB9	6.73872e-225	0.595081	0.771	0.559	2.26003e-220	NK cell	PSMB9
CD38	8.97474e-225	0.707023	0.259	0.085	3.00995e-220	NK cell	CD38
SLC15A4	1.76082e-223	0.770547	0.347	0.148	5.90545e-219	NK cell	SLC15A4
LPCAT1	7.32453e-223	0.561932	0.43	0.194	2.4565e-218	NK cell	LPCAT1
RBM39	2.95421e-219	0.559958	0.903	0.807	9.90782e-215	NK cell	RBM39
PTPN221	3.33994e-217	0.627425	0.411	0.183	1.12015e-212	NK cell	PTPN22
CYTH1	9.56947e-214	0.763026	0.539	0.339	3.20941e-209	NK cell	CYTH1
RASAL31	2.81779e-213	0.617926	0.413	0.186	9.45032e-209	NK cell	RASAL3
FGR	3.10062e-212	0.589462	0.45	0.211	1.03989e-207	NK cell	FGR
TRGC2	3.78916e-212	0.53396	0.271	0.084	1.27081e-207	NK cell	TRGC2
GABPB1-AS1	4.1663e-212	1.04568	0.507	0.287	1.3973e-207	NK cell	GABPB1-AS1
PRKCB	4.45294e-212	0.647933	0.44	0.21	1.49343e-207	NK cell	PRKCB
PPP1CA	8.84016e-211	0.690286	0.668	0.503	2.96481e-206	NK cell	PPP1CA
ARHGEF3	4.46334e-210	0.688856	0.481	0.258	1.49692e-205	NK cell	ARHGEF3
TAPBP	3.02153e-206	0.625149	0.777	0.635	1.01336e-201	NK cell	TAPBP
ITGAM	1.42554e-205	0.663536	0.347	0.147	4.78097e-201	NK cell	ITGAM
RHOF	2.46941e-202	0.642845	0.399	0.186	8.2819e-198	NK cell	RHOF
GPSM31	3.72895e-202	0.627833	0.691	0.461	1.25062e-197	NK cell	GPSM3
STK41	6.52975e-202	0.611303	0.731	0.536	2.18995e-197	NK cell	STK4
FKBP11	6.60755e-202	0.612725	0.419	0.197	2.21604e-197	NK cell	FKBP11
FAM107B1	4.72951e-201	0.649216	0.656	0.452	1.58618e-196	NK cell	FAM107B
MSN	1.8196e-200	0.613791	0.817	0.653	6.10258e-196	NK cell	MSN
TES	2.1249e-199	0.750842	0.518	0.32	7.1265e-195	NK cell	TES
ARPC4	1.71476e-198	0.637611	0.714	0.546	5.75098e-194	NK cell	ARPC4
ADGRE5	4.81642e-198	0.601859	0.698	0.481	1.61533e-193	NK cell	ADGRE5
ANXA6	2.92934e-197	0.625914	0.585	0.357	9.82443e-193	NK cell	ANXA6
NFATC2	1.11246e-196	0.596547	0.329	0.133	3.73097e-192	NK cell	NFATC2
VAV3	1.20335e-194	0.551937	0.305	0.117	4.0358e-190	NK cell	VAV3
SIGIRR	3.64473e-190	0.661955	0.519	0.317	1.22237e-185	NK cell	SIGIRR
AC243960.1	1.36406e-188	0.527683	0.257	0.085	4.57477e-184	NK cell	AC243960.1
YWHAZ	2.82037e-187	0.55634	0.867	0.765	9.45896e-183	NK cell	YWHAZ
STK17A1	1.00443e-186	0.569255	0.61	0.379	3.36867e-182	NK cell	STK17A
DDIT4	3.25229e-186	0.594821	0.82	0.654	1.09075e-181	NK cell	DDIT4
GPATCH8	6.11958e-186	0.735294	0.503	0.312	2.05238e-181	NK cell	GPATCH8
PITPNC1	9.70781e-186	0.599556	0.429	0.217	3.25581e-181	NK cell	PITPNC1
RASGRP2	1.73475e-180	0.589933	0.375	0.181	5.81802e-176	NK cell	RASGRP2
GIMAP4	1.07505e-179	0.555461	0.649	0.414	3.60551e-175	NK cell	GIMAP4
MGAT4A	3.64188e-179	0.598181	0.492	0.279	1.22141e-174	NK cell	MGAT4A
MRPL10	1.32543e-178	0.651874	0.375	0.187	4.44522e-174	NK cell	MRPL10
ZNF276	4.45648e-177	0.619843	0.36	0.173	1.49462e-172	NK cell	ZNF276
FCER1G	1.10007e-176	0.541913	0.606	0.311	3.6894e-172	NK cell	FCER1G
FMNL1	2.34721e-176	0.659895	0.534	0.335	7.87206e-172	NK cell	FMNL1
YPEL3	9.8684e-176	0.620203	0.601	0.421	3.30967e-171	NK cell	YPEL3
TLE4	6.88381e-175	0.655655	0.636	0.452	2.30869e-170	NK cell	TLE4
CDC42SE21	7.09248e-175	0.60026	0.667	0.494	2.37867e-170	NK cell	CDC42SE2
PRPF38B	1.54554e-174	0.680682	0.666	0.521	5.18342e-170	NK cell	PRPF38B
PTP4A2	4.69325e-174	0.588265	0.762	0.622	1.57402e-169	NK cell	PTP4A2
APBB1IP1	9.14729e-173	0.577535	0.573	0.364	3.06782e-168	NK cell	APBB1IP
UBE2F	3.75085e-172	0.686544	0.368	0.194	1.25796e-167	NK cell	UBE2F
MLLT6	1.25802e-171	0.62642	0.504	0.314	4.21916e-167	NK cell	MLLT6
RPA2	5.69251e-171	0.63689	0.442	0.259	1.90915e-166	NK cell	RPA2
FAM117A	2.39709e-168	0.560854	0.302	0.129	8.03937e-164	NK cell	FAM117A
MIB2	1.78204e-166	0.583886	0.31	0.137	5.9766e-162	NK cell	MIB2
RASSF5	4.56433e-165	0.624396	0.494	0.302	1.53079e-160	NK cell	RASSF5
STK26	7.31616e-165	0.5649	0.269	0.109	2.45369e-160	NK cell	STK26
APOBEC3C	7.4195e-165	0.655089	0.448	0.261	2.48835e-160	NK cell	APOBEC3C
TAGAP1	8.78996e-164	0.629918	0.442	0.24	2.94798e-159	NK cell	TAGAP
RNF125	7.01627e-163	0.521476	0.374	0.175	2.35312e-158	NK cell	RNF125
IGF2R	1.94613e-162	0.692171	0.433	0.26	6.52693e-158	NK cell	IGF2R
B4GALT4	1.26574e-161	0.598324	0.282	0.12	4.24503e-157	NK cell	B4GALT4
GTF3C1	4.65399e-161	0.614659	0.336	0.162	1.56086e-156	NK cell	GTF3C1
PILRB	5.28345e-161	0.556907	0.294	0.127	1.77196e-156	NK cell	PILRB
PCSK7	2.55429e-159	0.662659	0.515	0.332	8.56658e-155	NK cell	PCSK7
TMC8	3.47086e-154	0.555596	0.357	0.178	1.16406e-149	NK cell	TMC8
GADD45B1	5.13943e-154	0.556327	0.914	0.822	1.72366e-149	NK cell	GADD45B
FGD3	1.06307e-153	0.521087	0.317	0.145	3.56533e-149	NK cell	FGD3
FBXW5	1.25796e-152	0.668878	0.488	0.332	4.21895e-148	NK cell	FBXW5
WIPF11	3.31433e-152	0.570518	0.59	0.403	1.11156e-147	NK cell	WIPF1
HDDC2	4.73813e-152	0.643212	0.374	0.21	1.58907e-147	NK cell	HDDC2
MEX3C	2.55653e-150	0.574001	0.318	0.152	8.57409e-146	NK cell	MEX3C
CXXC5	1.61617e-149	0.603531	0.326	0.163	5.42032e-145	NK cell	CXXC5
BIN1	3.64676e-149	0.593167	0.388	0.209	1.22305e-144	NK cell	BIN1
HCLS1	3.25668e-147	0.506898	0.619	0.404	1.09223e-142	NK cell	HCLS1
HAVCR2	2.74907e-146	0.641363	0.309	0.149	9.21982e-142	NK cell	HAVCR2
POLR3GL	4.1424e-146	0.612658	0.493	0.329	1.38928e-141	NK cell	POLR3GL
METRNL	4.9494e-144	0.602976	0.521	0.33	1.65993e-139	NK cell	METRNL
ADD3	1.26827e-139	0.545724	0.529	0.355	4.25351e-135	NK cell	ADD3
ITGA41	5.04002e-139	0.525325	0.475	0.275	1.69032e-134	NK cell	ITGA4
SCLT1	5.83744e-137	0.629347	0.33	0.171	1.95776e-132	NK cell	SCLT1
RASSF4	6.83246e-137	0.655998	0.327	0.168	2.29147e-132	NK cell	RASSF4
PLEKHA1	1.00707e-135	0.514265	0.458	0.277	3.37753e-131	NK cell	PLEKHA1
RBM38	1.24011e-135	0.510834	0.34	0.17	4.15908e-131	NK cell	RBM38
TRAPPC10	2.45672e-135	0.581526	0.373	0.211	8.23935e-131	NK cell	TRAPPC10
PTPN71	6.2462e-134	0.506449	0.378	0.194	2.09485e-129	NK cell	PTPN7
DEF6	8.53486e-131	0.517746	0.372	0.208	2.86242e-126	NK cell	DEF6
INPP5D	2.62147e-129	0.542371	0.364	0.199	8.79187e-125	NK cell	INPP5D
IL321	2.69177e-128	0.560022	0.683	0.501	9.02767e-124	NK cell	IL32
LLGL2	3.79111e-128	0.508021	0.296	0.147	1.27146e-123	NK cell	LLGL2
RASA2	8.13088e-128	0.58974	0.416	0.252	2.72694e-123	NK cell	RASA2
RNF126	9.21042e-126	0.575181	0.414	0.267	3.08899e-121	NK cell	RNF126
SEMA4D	9.28901e-125	0.556894	0.404	0.243	3.11535e-120	NK cell	SEMA4D
CCM2	1.43571e-122	0.556489	0.411	0.262	4.8151e-118	NK cell	CCM2
HMOX2	4.75852e-122	0.547889	0.43	0.28	1.59591e-117	NK cell	HMOX2
BCL9L	7.84289e-121	0.515074	0.341	0.185	2.63035e-116	NK cell	BCL9L
LNPEP	1.48023e-120	0.590845	0.504	0.365	4.9644e-116	NK cell	LNPEP
PKN1	1.51128e-120	0.534344	0.506	0.362	5.06854e-116	NK cell	PKN1
HIPK2	6.06986e-120	0.59088	0.462	0.313	2.03571e-115	NK cell	HIPK2
GTF3A1	1.52939e-119	0.527485	0.606	0.482	5.12925e-115	NK cell	GTF3A
WAS	6.28984e-119	0.502812	0.461	0.298	2.10949e-114	NK cell	WAS
RAB9A	4.60771e-117	0.559785	0.375	0.229	1.54533e-112	NK cell	RAB9A
SSBP3	2.14781e-116	0.547057	0.358	0.209	7.20334e-112	NK cell	SSBP3
INPP4A	6.66553e-116	0.521059	0.305	0.16	2.23549e-111	NK cell	INPP4A
RNPEPL1	3.36997e-115	0.566234	0.46	0.328	1.13022e-110	NK cell	RNPEPL1
SRPK2	3.00292e-114	0.542677	0.409	0.262	1.00712e-109	NK cell	SRPK2
PIK3IP11	2.30592e-113	0.512954	0.598	0.436	7.7336e-109	NK cell	PIK3IP1
CCND2	2.36354e-113	0.536074	0.437	0.273	7.92685e-109	NK cell	CCND2
TFEB	9.55514e-109	0.517113	0.257	0.128	3.2046e-104	NK cell	TFEB
BAX	1.19803e-108	0.563775	0.557	0.427	4.01794e-104	NK cell	BAX
RPS6KA1	1.91442e-107	0.545988	0.39	0.255	6.42059e-103	NK cell	RPS6KA1
ORAI1	1.08134e-103	0.517953	0.416	0.278	3.62661e-99	NK cell	ORAI1
TSC22D4	4.22693e-102	0.521768	0.383	0.249	1.41763e-97	NK cell	TSC22D4
CTBP1	5.934e-102	0.54624	0.429	0.304	1.99015e-97	NK cell	CTBP1
UBE2S1	8.96006e-101	0.567955	0.594	0.466	3.00502e-96	NK cell	UBE2S
PTPN18	2.70595e-100	0.554312	0.385	0.258	9.0752e-96	NK cell	PTPN18
AL627171.1	7.68135e-100	0.63471	0.251	0.121	2.57617e-95	NK cell	AL627171.1
STARD3NL	7.71012e-95	0.595649	0.334	0.212	2.58582e-90	NK cell	STARD3NL
POLR2G	6.08618e-94	0.512228	0.455	0.339	2.04118e-89	NK cell	POLR2G
G6PD	1.56636e-91	0.510721	0.302	0.183	5.25325e-87	NK cell	G6PD
ADCY7	1.29079e-88	0.537101	0.318	0.197	4.32905e-84	NK cell	ADCY7
CYB5B	2.31198e-88	0.541008	0.378	0.258	7.75391e-84	NK cell	CYB5B
RAP2B	5.58193e-87	0.530664	0.416	0.293	1.87207e-82	NK cell	RAP2B
ILF3-DT	6.97446e-56	0.746401	0.389	0.302	2.33909e-51	NK cell	ILF3-DT
FCN3	0	4.51613	0.724	0.025	0	Endothelial	FCN3
CALCRL	0	4.39183	0.934	0.066	0	Endothelial	CALCRL
EDN1	0	4.33904	0.729	0.036	0	Endothelial	EDN1
VWF	0	4.3265	0.881	0.026	0	Endothelial	VWF
EPAS1	0	4.29881	0.993	0.263	0	Endothelial	EPAS1
LIFR	0	3.90894	0.885	0.097	0	Endothelial	LIFR
TMEM100	0	3.74744	0.757	0.046	0	Endothelial	TMEM100
PTPRB	0	3.73148	0.882	0.023	0	Endothelial	PTPRB
SLC6A4	0	3.59101	0.585	0.031	0	Endothelial	SLC6A4
ACKR1	0	3.55091	0.304	0.018	0	Endothelial	ACKR1
IFI27	0	3.52745	0.978	0.156	0	Endothelial	IFI27
CLDN5	0	3.40028	0.922	0.057	0	Endothelial	CLDN5
CLEC14A	0	3.34722	0.869	0.037	0	Endothelial	CLEC14A
TNFSF10	0	3.29529	0.9	0.343	0	Endothelial	TNFSF10
CD93	0	3.21988	0.883	0.112	0	Endothelial	CD93
DEPP1	0	3.16289	0.761	0.106	0	Endothelial	DEPP1
CD36	0	3.11743	0.676	0.151	0	Endothelial	CD36
RAMP2	0	3.11401	0.927	0.059	0	Endothelial	RAMP2
CAVIN2	0	3.10856	0.863	0.177	0	Endothelial	CAVIN2
PECAM1	0	3.09157	0.951	0.243	0	Endothelial	PECAM1
BMPR2	0	3.01401	0.881	0.245	0	Endothelial	BMPR2
HYAL2	0	2.98713	0.79	0.135	0	Endothelial	HYAL2
RAMP3	0	2.95807	0.755	0.036	0	Endothelial	RAMP3
BTNL9	0	2.92142	0.679	0.039	0	Endothelial	BTNL9
CDH5	0	2.83767	0.832	0.042	0	Endothelial	CDH5
ADGRF5	0	2.81778	0.799	0.145	0	Endothelial	ADGRF5
AQP1	0	2.7824	0.897	0.127	0	Endothelial	AQP1
CAV1	0	2.78017	0.956	0.179	0	Endothelial	CAV1
FAM107A	0	2.77844	0.672	0.024	0	Endothelial	FAM107A
TM4SF1	0	2.77473	0.797	0.131	0	Endothelial	TM4SF1
EGFL7	0	2.74493	0.843	0.086	0	Endothelial	EGFL7
LEPR	0	2.73851	0.745	0.053	0	Endothelial	LEPR
IL33	0	2.73251	0.664	0.024	0	Endothelial	IL33
CTNNAL1	0	2.71683	0.64	0.087	0	Endothelial	CTNNAL1
TIMP3	0	2.71613	0.95	0.201	0	Endothelial	TIMP3
IGFBP4	0	2.71192	0.884	0.168	0	Endothelial	IGFBP4
ARHGAP29	0	2.69839	0.868	0.123	0	Endothelial	ARHGAP29
TCF4	0	2.69148	0.879	0.221	0	Endothelial	TCF4
TFPI	0	2.68787	0.836	0.181	0	Endothelial	TFPI
LDB2	0	2.66884	0.778	0.042	0	Endothelial	LDB2
MT1M	0	2.66639	0.537	0.069	0	Endothelial	MT1M
POSTN	0	2.66435	0.457	0.021	0	Endothelial	POSTN
GNG11	0	2.66332	0.89	0.088	0	Endothelial	GNG11
SLCO2A1	0	2.65204	0.75	0.041	0	Endothelial	SLCO2A1
ENG	0	2.64464	0.799	0.189	0	Endothelial	ENG
EFNB2	0	2.61781	0.623	0.07	0	Endothelial	EFNB2
THBD	0	2.59214	0.667	0.112	0	Endothelial	THBD
PCDH17	0	2.58374	0.644	0.038	0	Endothelial	PCDH17
PRSS23	0	2.57762	0.619	0.143	0	Endothelial	PRSS23
IFITM3	0	2.55533	0.967	0.474	0	Endothelial	IFITM3
SPARCL1	0	2.54706	0.932	0.158	0	Endothelial	SPARCL1
TCIM	0	2.53771	0.648	0.136	0	Endothelial	TCIM
SOX7	0	2.51364	0.586	0.021	0	Endothelial	SOX7
MT1E	0	2.50725	0.599	0.209	0	Endothelial	MT1E
NFIB	0	2.48458	0.828	0.166	0	Endothelial	NFIB
LRRC32	0	2.48382	0.629	0.023	0	Endothelial	LRRC32
FLT1	0	2.46473	0.667	0.049	0	Endothelial	FLT1
MT2A	0	2.4473	0.802	0.541	0	Endothelial	MT2A
SLC9A3R2	0	2.43667	0.731	0.154	0	Endothelial	SLC9A3R2
ITGA6	0	2.42444	0.687	0.118	0	Endothelial	ITGA6
CAVIN1	0	2.36784	0.809	0.162	0	Endothelial	CAVIN1
PODXL	0	2.34976	0.676	0.048	0	Endothelial	PODXL
RNASE1	0	2.34763	0.924	0.179	0	Endothelial	RNASE1
VIPR1	0	2.31907	0.577	0.065	0	Endothelial	VIPR1
TSPAN7	0	2.29991	0.684	0.045	0	Endothelial	TSPAN7
CA4	0	2.29422	0.463	0.036	0	Endothelial	CA4
PALMD	0	2.29012	0.647	0.039	0	Endothelial	PALMD
NPR3	0	2.25378	0.561	0.016	0	Endothelial	NPR3
TGM2	0	2.25122	0.75	0.142	0	Endothelial	TGM2
SPARC	0	2.24222	0.842	0.152	0	Endothelial	SPARC
GBP4	0	2.23204	0.759	0.265	0	Endothelial	GBP4
TEK	0	2.21989	0.651	0.011	0	Endothelial	TEK
ETS2	0	2.21849	0.825	0.336	0	Endothelial	ETS2
ESAM	0	2.21363	0.752	0.089	0	Endothelial	ESAM
SPTBN1	0	2.20967	0.884	0.313	0	Endothelial	SPTBN1
NOSTRIN	0	2.20096	0.607	0.03	0	Endothelial	NOSTRIN
ACVRL1	0	2.19718	0.731	0.087	0	Endothelial	ACVRL1
PLK2	0	2.17417	0.634	0.176	0	Endothelial	PLK2
JAM2	0	2.15155	0.655	0.03	0	Endothelial	JAM2
F8	0	2.13397	0.435	0.03	0	Endothelial	F8
CD59	0	2.10584	0.816	0.351	0	Endothelial	CD59
DOCK9	0	2.10477	0.701	0.122	0	Endothelial	DOCK9
TGFBR2	0	2.09428	0.854	0.471	0	Endothelial	TGFBR2
LYVE1	0	2.08823	0.386	0.009	0	Endothelial	LYVE1
SOX18	0	2.0849	0.509	0.021	0	Endothelial	SOX18
HEY1	0	2.07324	0.462	0.023	0	Endothelial	HEY1
HEG1	0	2.06469	0.68	0.142	0	Endothelial	HEG1
PDK4	0	2.06361	0.609	0.248	0	Endothelial	PDK4
CD109	0	2.06033	0.581	0.075	0	Endothelial	CD109
ADGRL2	0	2.05235	0.666	0.067	0	Endothelial	ADGRL2
MMRN2	0	2.04787	0.595	0.015	0	Endothelial	MMRN2
COL4A1	0	2.04592	0.583	0.072	0	Endothelial	COL4A1
RDX	0	2.04434	0.744	0.296	0	Endothelial	RDX
KCTD12	0	2.02633	0.67	0.248	0	Endothelial	KCTD12
BST2	0	2.01883	0.875	0.501	0	Endothelial	BST2
CLEC3B	0	2.01691	0.604	0.031	0	Endothelial	CLEC3B
CYYR1	0	2.01067	0.58	0.012	0	Endothelial	CYYR1
SMAD6	0	2.00841	0.489	0.039	0	Endothelial	SMAD6
NOTCH4	0	1.98996	0.584	0.051	0	Endothelial	NOTCH4
S1PR1	0	1.98749	0.658	0.096	0	Endothelial	S1PR1
JCAD	0	1.98456	0.553	0.034	0	Endothelial	JCAD
SEC14L1	0	1.9813	0.746	0.31	0	Endothelial	SEC14L1
IL6ST	0	1.97527	0.794	0.397	0	Endothelial	IL6ST
MKL2	0	1.97089	0.592	0.095	0	Endothelial	MKL2
ECE1	0	1.96841	0.664	0.123	0	Endothelial	ECE1
GRASP	0	1.96266	0.608	0.157	0	Endothelial	GRASP
GIMAP8	0	1.96087	0.597	0.098	0	Endothelial	GIMAP8
RGS5	0	1.94769	0.39	0.025	0	Endothelial	RGS5
DUSP6	0	1.93606	0.695	0.353	0	Endothelial	DUSP6
NEDD9	0	1.92496	0.763	0.33	0	Endothelial	NEDD9
GPX3	0	1.92035	0.74	0.182	0	Endothelial	GPX3
STOM	0	1.9086	0.853	0.524	0	Endothelial	STOM
PTPRG	0	1.90217	0.606	0.095	0	Endothelial	PTPRG
CAV2	0	1.8987	0.762	0.145	0	Endothelial	CAV2
NPDC1	0	1.89671	0.675	0.093	0	Endothelial	NPDC1
HIF3A	0	1.88608	0.523	0.055	0	Endothelial	HIF3A
EMP1	0	1.87743	0.478	0.186	0	Endothelial	EMP1
APP	0	1.87477	0.807	0.299	0	Endothelial	APP
STXBP6	0	1.87326	0.57	0.066	0	Endothelial	STXBP6
SASH1	0	1.86462	0.649	0.126	0	Endothelial	SASH1
IFNGR1	0	1.85926	0.777	0.464	0	Endothelial	IFNGR1
WWTR1	0	1.85031	0.558	0.121	0	Endothelial	WWTR1
PLCG2	0	1.84654	0.851	0.639	0	Endothelial	PLCG2
MYCT1	0	1.84539	0.576	0.02	0	Endothelial	MYCT1
CRIP2	0	1.84496	0.71	0.203	0	Endothelial	CRIP2
LIMS2	0	1.84348	0.568	0.043	0	Endothelial	LIMS2
ADRB1	0	1.82727	0.389	0.061	0	Endothelial	ADRB1
RALA	0	1.82203	0.662	0.278	0	Endothelial	RALA
GPIHBP1	0	1.82069	0.447	0.006	0	Endothelial	GPIHBP1
HES1	0	1.81187	0.553	0.217	0	Endothelial	HES1
MCAM	0	1.80929	0.513	0.049	0	Endothelial	MCAM
RNF144B	0	1.80887	0.573	0.158	0	Endothelial	RNF144B
WARS	0	1.80601	0.661	0.255	0	Endothelial	WARS
CD34	0	1.80068	0.485	0.039	0	Endothelial	CD34
HECW2	0	1.79736	0.462	0.051	0	Endothelial	HECW2
PIK3C2A	0	1.79151	0.662	0.261	0	Endothelial	PIK3C2A
IL7R1	0	1.78131	0.673	0.312	0	Endothelial	IL7R
ID1	0	1.77282	0.521	0.215	0	Endothelial	ID1
COL4A2	0	1.77079	0.564	0.07	0	Endothelial	COL4A2
SOX17	0	1.75776	0.375	0.006	0	Endothelial	SOX17
TMEM204	0	1.75282	0.608	0.098	0	Endothelial	TMEM204
ECSCR	0	1.74517	0.584	0.05	0	Endothelial	ECSCR
CX3CL1	0	1.74468	0.436	0.034	0	Endothelial	CX3CL1
CLIC4	0	1.74212	0.679	0.218	0	Endothelial	CLIC4
SHROOM4	0	1.74139	0.549	0.052	0	Endothelial	SHROOM4
FENDRR	0	1.74045	0.497	0.033	0	Endothelial	FENDRR
HLA-E	0	1.73069	0.993	0.942	0	Endothelial	HLA-E
CNN3	0	1.73023	0.686	0.178	0	Endothelial	CNN3
AKAP12	0	1.72986	0.297	0.069	0	Endothelial	AKAP12
MAOA	0	1.71384	0.583	0.132	0	Endothelial	MAOA
ARHGAP18	0	1.71283	0.678	0.34	0	Endothelial	ARHGAP18
PAPSS2	0	1.70881	0.563	0.147	0	Endothelial	PAPSS2
ROBO4	0	1.70707	0.565	0.036	0	Endothelial	ROBO4
TIE1	0	1.70444	0.545	0.029	0	Endothelial	TIE1
CRIM1	0	1.70208	0.653	0.204	0	Endothelial	CRIM1
CXCL12	0	1.6952	0.26	0.046	0	Endothelial	CXCL12
SH3BP5	0	1.69006	0.798	0.405	0	Endothelial	SH3BP5
SEMA6A	0	1.68848	0.532	0.041	0	Endothelial	SEMA6A
CEBPD	0	1.68247	0.848	0.523	0	Endothelial	CEBPD
CEMIP2	0	1.67344	0.643	0.326	0	Endothelial	CEMIP2
FKBP1A	0	1.66056	0.812	0.526	0	Endothelial	FKBP1A
TJP1	0	1.65852	0.641	0.144	0	Endothelial	TJP1
CTNND1	0	1.64191	0.652	0.228	0	Endothelial	CTNND1
ADGRL4	0	1.63472	0.472	0.024	0	Endothelial	ADGRL4
PCAT19	0	1.6241	0.512	0.025	0	Endothelial	PCAT19
KIAA1217	0	1.61829	0.417	0.068	0	Endothelial	KIAA1217
PTPRM	0	1.61409	0.545	0.108	0	Endothelial	PTPRM
SERPINB6	0	1.60962	0.772	0.434	0	Endothelial	SERPINB6
FOXF1	0	1.60726	0.509	0.041	0	Endothelial	FOXF1
TPM1	0	1.59673	0.631	0.226	0	Endothelial	TPM1
TMTC1	0	1.58341	0.417	0.031	0	Endothelial	TMTC1
TGFBR3	0	1.58116	0.586	0.195	0	Endothelial	TGFBR3
FZD4	0	1.57383	0.467	0.041	0	Endothelial	FZD4
BCAM	0	1.57358	0.626	0.127	0	Endothelial	BCAM
EMCN	0	1.57333	0.568	0.038	0	Endothelial	EMCN
ACE	0	1.57287	0.476	0.091	0	Endothelial	ACE
PDLIM1	0	1.57104	0.651	0.32	0	Endothelial	PDLIM1
AFDN	0	1.56226	0.636	0.222	0	Endothelial	AFDN
PON2	0	1.5482	0.579	0.202	0	Endothelial	PON2
PRCP	0	1.54216	0.485	0.201	0	Endothelial	PRCP
KLF9	0	1.53388	0.689	0.438	0	Endothelial	KLF9
SHANK3	0	1.52972	0.491	0.028	0	Endothelial	SHANK3
DLC1	0	1.51971	0.522	0.16	0	Endothelial	DLC1
AFF1	0	1.51787	0.607	0.279	0	Endothelial	AFF1
SOCS2	0	1.50149	0.463	0.156	0	Endothelial	SOCS2
ELK3	0	1.50136	0.596	0.237	0	Endothelial	ELK3
LEPROT	0	1.47417	0.725	0.416	0	Endothelial	LEPROT
TSPAN18	0	1.46544	0.444	0.017	0	Endothelial	TSPAN18
ERG	0	1.46448	0.463	0.026	0	Endothelial	ERG
GPR146	0	1.46206	0.41	0.033	0	Endothelial	GPR146
DPYSL2	0	1.46003	0.762	0.383	0	Endothelial	DPYSL2
GJA1	0	1.45962	0.301	0.061	0	Endothelial	GJA1
VAMP5	0	1.45929	0.702	0.369	0	Endothelial	VAMP5
XAF1	0	1.45713	0.597	0.274	0	Endothelial	XAF1
LMO2	0	1.45233	0.55	0.16	0	Endothelial	LMO2
MEIS2	0	1.44709	0.458	0.084	0	Endothelial	MEIS2
UACA	0	1.44677	0.534	0.134	0	Endothelial	UACA
JAM3	0	1.44442	0.444	0.045	0	Endothelial	JAM3
CCDC68	0	1.44405	0.463	0.063	0	Endothelial	CCDC68
ITM2B	0	1.4366	0.982	0.948	0	Endothelial	ITM2B
GIMAP71	0	1.43228	0.776	0.43	0	Endothelial	GIMAP7
FOXP1	0	1.43073	0.786	0.592	0	Endothelial	FOXP1
NRP1	0	1.42756	0.573	0.17	0	Endothelial	NRP1
A2M	0	1.42239	0.9	0.209	0	Endothelial	A2M
RASIP1	0	1.42234	0.457	0.022	0	Endothelial	RASIP1
PLVAP	0	1.42107	0.281	0.005	0	Endothelial	PLVAP
FRYL	0	1.41707	0.579	0.28	0	Endothelial	FRYL
RAPGEF4	0	1.41696	0.409	0.015	0	Endothelial	RAPGEF4
S100A16	0	1.41561	0.516	0.107	0	Endothelial	S100A16
RALGAPA2	0	1.40837	0.482	0.145	0	Endothelial	RALGAPA2
QKI	0	1.40769	0.747	0.441	0	Endothelial	QKI
SORBS2	0	1.40005	0.406	0.076	0	Endothelial	SORBS2
SHE	0	1.38954	0.415	0.031	0	Endothelial	SHE
PLSCR4	0	1.37628	0.485	0.076	0	Endothelial	PLSCR4
FNBP1L	0	1.36317	0.423	0.092	0	Endothelial	FNBP1L
ZBTB20	0	1.36316	0.718	0.442	0	Endothelial	ZBTB20
ITGA1	0	1.36144	0.531	0.147	0	Endothelial	ITGA1
RAPGEF5	0	1.35927	0.487	0.099	0	Endothelial	RAPGEF5
MEF2A	0	1.35549	0.596	0.304	0	Endothelial	MEF2A
OSMR	0	1.3542	0.413	0.085	0	Endothelial	OSMR
DACH1	0	1.35246	0.395	0.034	0	Endothelial	DACH1
PIK3R3	0	1.34863	0.434	0.116	0	Endothelial	PIK3R3
LMCD1	0	1.34408	0.503	0.08	0	Endothelial	LMCD1
CPD	0	1.33954	0.534	0.249	0	Endothelial	CPD
RAB11A	0	1.33572	0.653	0.386	0	Endothelial	RAB11A
PREX2	0	1.32875	0.426	0.045	0	Endothelial	PREX2
KIAA0355	0	1.32786	0.504	0.178	0	Endothelial	KIAA0355
PDGFB	0	1.3269	0.35	0.045	0	Endothelial	PDGFB
NNMT	0	1.31099	0.337	0.092	0	Endothelial	NNMT
PTTG1IP	0	1.30985	0.668	0.387	0	Endothelial	PTTG1IP
EFNB1	0	1.30963	0.374	0.079	0	Endothelial	EFNB1
TBX3	0	1.30811	0.401	0.059	0	Endothelial	TBX3
DGKH	0	1.29643	0.432	0.132	0	Endothelial	DGKH
RBMS2	0	1.2942	0.47	0.137	0	Endothelial	RBMS2
AFF3	0	1.28855	0.361	0.092	0	Endothelial	AFF3
ARHGEF12	0	1.28824	0.533	0.209	0	Endothelial	ARHGEF12
KDR	0	1.28628	0.4	0.046	0	Endothelial	KDR
CTTNBP2NL	0	1.27824	0.446	0.116	0	Endothelial	CTTNBP2NL
GAS6	0	1.27114	0.547	0.164	0	Endothelial	GAS6
DLL4	0	1.27061	0.368	0.033	0	Endothelial	DLL4
FNIP2	0	1.27052	0.471	0.203	0	Endothelial	FNIP2
TINAGL1	0	1.2692	0.435	0.056	0	Endothelial	TINAGL1
ITGA5	0	1.26916	0.469	0.148	0	Endothelial	ITGA5
PPFIBP1	0	1.26703	0.474	0.114	0	Endothelial	PPFIBP1
MYH9	0	1.25772	0.76	0.633	0	Endothelial	MYH9
CFLAR	0	1.25457	0.816	0.662	0	Endothelial	CFLAR
ADAM15	0	1.25293	0.44	0.157	0	Endothelial	ADAM15
TTC28	0	1.24911	0.404	0.064	0	Endothelial	TTC28
TMEM123	0	1.24476	0.722	0.516	0	Endothelial	TMEM123
SH3D19	0	1.24265	0.424	0.094	0	Endothelial	SH3D19
PLLP	0	1.24211	0.379	0.069	0	Endothelial	PLLP
HOXA5	0	1.23539	0.37	0.035	0	Endothelial	HOXA5
SH2D3C	0	1.22147	0.44	0.11	0	Endothelial	SH2D3C
IFI44L	0	1.21939	0.372	0.105	0	Endothelial	IFI44L
VAMP3	0	1.21928	0.552	0.284	0	Endothelial	VAMP3
LIMA1	0	1.21723	0.535	0.245	0	Endothelial	LIMA1
PRX	0	1.21572	0.36	0.046	0	Endothelial	PRX
MYO1C	0	1.21127	0.496	0.193	0	Endothelial	MYO1C
HLA-B	0	1.20835	0.996	0.959	0	Endothelial	HLA-B
MBOAT2	0	1.20775	0.368	0.074	0	Endothelial	MBOAT2
KANK3	0	1.2068	0.421	0.056	0	Endothelial	KANK3
SRPX	0	1.19692	0.319	0.02	0	Endothelial	SRPX
KLF7	0	1.19624	0.475	0.186	0	Endothelial	KLF7
YES1	0	1.19297	0.427	0.118	0	Endothelial	YES1
GALNT18	0	1.19181	0.396	0.059	0	Endothelial	GALNT18
DPYSL3	0	1.19108	0.396	0.061	0	Endothelial	DPYSL3
CASKIN2	0	1.16739	0.369	0.039	0	Endothelial	CASKIN2
CRYBG3	0	1.16214	0.407	0.146	0	Endothelial	CRYBG3
FXYD6	0	1.16152	0.396	0.07	0	Endothelial	FXYD6
ITM2A1	0	1.16115	0.692	0.334	0	Endothelial	ITM2A
ENTPD1	0	1.16057	0.408	0.119	0	Endothelial	ENTPD1
TXNIP1	0	1.15516	0.929	0.873	0	Endothelial	TXNIP
PRKCE	0	1.15382	0.383	0.129	0	Endothelial	PRKCE
SELP	0	1.14553	0.266	0.002	0	Endothelial	SELP
NCKAP1	0	1.14365	0.478	0.153	0	Endothelial	NCKAP1
IL3RA	0	1.13942	0.413	0.085	0	Endothelial	IL3RA
HMBOX1	0	1.13648	0.409	0.151	0	Endothelial	HMBOX1
NRN1	0	1.13338	0.347	0.014	0	Endothelial	NRN1
ST8SIA6	0	1.13248	0.323	0.027	0	Endothelial	ST8SIA6
RUNX1T1	0	1.13149	0.332	0.038	0	Endothelial	RUNX1T1
ARHGAP31	0	1.12147	0.427	0.134	0	Endothelial	ARHGAP31
TMEM47	0	1.11576	0.389	0.076	0	Endothelial	TMEM47
FERMT2	0	1.11392	0.492	0.143	0	Endothelial	FERMT2
CPNE2	0	1.11035	0.389	0.098	0	Endothelial	CPNE2
TM4SF18	0	1.10535	0.263	0.005	0	Endothelial	TM4SF18
PROS1	0	1.09147	0.394	0.132	0	Endothelial	PROS1
NES	0	1.08584	0.296	0.033	0	Endothelial	NES
TNS2	0	1.08547	0.418	0.097	0	Endothelial	TNS2
CNKSR3	0	1.08481	0.261	0.043	0	Endothelial	CNKSR3
EMP2	0	1.08051	0.798	0.23	0	Endothelial	EMP2
MCF2L	0	1.07606	0.29	0.019	0	Endothelial	MCF2L
FLNB	0	1.0745	0.385	0.119	0	Endothelial	FLNB
INPP1	0	1.07323	0.401	0.126	0	Endothelial	INPP1
KCNMB4	0	1.07319	0.318	0.023	0	Endothelial	KCNMB4
MARCKS	0	1.07313	0.704	0.305	0	Endothelial	MARCKS
ITGB1	0	1.07118	0.846	0.723	0	Endothelial	ITGB1
ZEB1	0	1.06472	0.404	0.104	0	Endothelial	ZEB1
MGP	0	1.06462	0.637	0.181	0	Endothelial	MGP
KCTD3	0	1.06436	0.331	0.079	0	Endothelial	KCTD3
HSPB8	0	1.0573	0.289	0.052	0	Endothelial	HSPB8
FAT4	0	1.05655	0.333	0.036	0	Endothelial	FAT4
DGKE	0	1.04511	0.316	0.077	0	Endothelial	DGKE
NDRG4	0	1.04343	0.29	0.014	0	Endothelial	NDRG4
FAM167B	0	1.04114	0.286	0.01	0	Endothelial	FAM167B
CPNE8	0	1.04068	0.388	0.125	0	Endothelial	CPNE8
MSRB3	0	1.03795	0.354	0.054	0	Endothelial	MSRB3
EPB41L2	0	1.03523	0.465	0.175	0	Endothelial	EPB41L2
GIMAP6	0	1.03325	0.431	0.155	0	Endothelial	GIMAP6
FAM110D	0	1.02299	0.279	0.008	0	Endothelial	FAM110D
MCC	0	1.01837	0.352	0.053	0	Endothelial	MCC
ARHGEF15	0	1.01768	0.308	0.012	0	Endothelial	ARHGEF15
DOCK4	0	0.985852	0.427	0.132	0	Endothelial	DOCK4
DISP1	0	0.983681	0.257	0.051	0	Endothelial	DISP1
NPR1	0	0.971247	0.317	0.033	0	Endothelial	NPR1
CDC42BPA	0	0.970515	0.367	0.111	0	Endothelial	CDC42BPA
AFAP1L1	0	0.968798	0.304	0.023	0	Endothelial	AFAP1L1
STARD8	0	0.965024	0.306	0.053	0	Endothelial	STARD8
FKBP9	0	0.962422	0.361	0.104	0	Endothelial	FKBP9
GATA6	0	0.961692	0.294	0.062	0	Endothelial	GATA6
TMCC3	0	0.961671	0.294	0.07	0	Endothelial	TMCC3
RXFP1	0	0.955984	0.258	0.004	0	Endothelial	RXFP1
FGD5	0	0.954738	0.33	0.053	0	Endothelial	FGD5
ANKRD50	0	0.953739	0.28	0.069	0	Endothelial	ANKRD50
CNTNAP3B	0	0.94909	0.278	0.02	0	Endothelial	CNTNAP3B
SCARF1	0	0.948627	0.334	0.059	0	Endothelial	SCARF1
PLEKHG1	0	0.944413	0.312	0.045	0	Endothelial	PLEKHG1
COX7A1	0	0.94283	0.391	0.085	0	Endothelial	COX7A1
PAK4	0	0.933078	0.302	0.075	0	Endothelial	PAK4
EPHB4	0	0.927959	0.294	0.033	0	Endothelial	EPHB4
FAM69B	0	0.924893	0.282	0.016	0	Endothelial	FAM69B
ADCY4	0	0.924739	0.274	0.013	0	Endothelial	ADCY4
GATA2	0	0.921704	0.384	0.065	0	Endothelial	GATA2
TSPAN9	0	0.913902	0.33	0.048	0	Endothelial	TSPAN9
PLS3	0	0.909963	0.423	0.145	0	Endothelial	PLS3
HLA-A1	0	0.905156	0.987	0.957	0	Endothelial	HLA-A
TNFAIP1	0	0.903864	0.302	0.075	0	Endothelial	TNFAIP1
NOVA2	0	0.903844	0.279	0.012	0	Endothelial	NOVA2
ZNF608	0	0.896967	0.276	0.056	0	Endothelial	ZNF608
LAMB2	0	0.895045	0.381	0.123	0	Endothelial	LAMB2
NEDD4	0	0.884223	0.297	0.057	0	Endothelial	NEDD4
MAGI1	0	0.874686	0.309	0.07	0	Endothelial	MAGI1
FZD6	0	0.874179	0.304	0.065	0	Endothelial	FZD6
RBMS3	0	0.872706	0.359	0.1	0	Endothelial	RBMS3
RHOJ	0	0.864249	0.292	0.033	0	Endothelial	RHOJ
TRIB2	0	0.863306	0.365	0.113	0	Endothelial	TRIB2
SPNS2	0	0.85872	0.263	0.028	0	Endothelial	SPNS2
TSPAN12	0	0.858044	0.336	0.084	0	Endothelial	TSPAN12
STARD13	0	0.85209	0.281	0.069	0	Endothelial	STARD13
C1orf115	0	0.842399	0.262	0.023	0	Endothelial	C1orf115
ASAP2	0	0.839832	0.281	0.047	0	Endothelial	ASAP2
CLEC1A	0	0.83714	0.264	0.026	0	Endothelial	CLEC1A
DOCK6	0	0.827938	0.273	0.036	0	Endothelial	DOCK6
HSPA12B	0	0.825776	0.253	0.013	0	Endothelial	HSPA12B
ITGA2	0	0.823502	0.323	0.073	0	Endothelial	ITGA2
LHFPL6	0	0.8207	0.415	0.113	0	Endothelial	LHFPL6
GRB10	0	0.798697	0.265	0.032	0	Endothelial	GRB10
PCDH1	0	0.795632	0.25	0.041	0	Endothelial	PCDH1
PTPN14	0	0.786646	0.279	0.062	0	Endothelial	PTPN14
CALD1	0	0.781268	0.55	0.121	0	Endothelial	CALD1
COL18A1	0	0.779028	0.322	0.086	0	Endothelial	COL18A1
MEIS1	0	0.771564	0.253	0.053	0	Endothelial	MEIS1
MPDZ	0	0.734715	0.258	0.051	0	Endothelial	MPDZ
NXN	0	0.73452	0.266	0.056	0	Endothelial	NXN
LAMA4	0	0.692909	0.28	0.057	0	Endothelial	LAMA4
MACF1	0	0.508622	0.758	0.56	0	Endothelial	MACF1
LHFPL2	4.16544e-307	1.03018	0.314	0.089	1.397e-302	Endothelial	LHFPL2
CCDC50	2.24351e-304	1.23329	0.507	0.251	7.5243e-300	Endothelial	CCDC50
LRCH1	2.45716e-303	0.951274	0.341	0.106	8.24081e-299	Endothelial	LRCH1
RRAS	3.09817e-301	1.11213	0.525	0.255	1.03907e-296	Endothelial	RRAS
NFIA	7.20143e-301	1.11786	0.52	0.242	2.41522e-296	Endothelial	NFIA
APBB2	3.82129e-297	0.757778	0.268	0.063	1.28158e-292	Endothelial	APBB2
IGFBP7	1.34134e-296	1.59685	0.624	0.348	4.4986e-292	Endothelial	IGFBP7
SNRK	2.32744e-296	1.1677	0.528	0.266	7.80577e-292	Endothelial	SNRK
PLXND1	1.09485e-295	1.06562	0.457	0.198	3.6719e-291	Endothelial	PLXND1
ANXA3	7.63032e-295	0.72921	0.311	0.084	2.55906e-290	Endothelial	ANXA3
PTPRK	1.76063e-294	0.97556	0.338	0.107	5.9048e-290	Endothelial	PTPRK
ITGAV	4.73706e-294	1.13828	0.427	0.174	1.58871e-289	Endothelial	ITGAV
LRRC8A	1.15841e-293	0.972719	0.364	0.125	3.88509e-289	Endothelial	LRRC8A
APOL3	1.45913e-293	0.984824	0.409	0.153	4.89364e-289	Endothelial	APOL3
IL13RA1	2.11332e-293	1.23591	0.485	0.229	7.08764e-289	Endothelial	IL13RA1
HDGFL3	9.2144e-293	0.975369	0.356	0.12	3.09032e-288	Endothelial	HDGFL3
RPS6KA2	3.04113e-289	0.929429	0.348	0.114	1.01993e-284	Endothelial	RPS6KA2
MAST4	4.49129e-286	1.08198	0.435	0.179	1.50629e-281	Endothelial	MAST4
RCN1	1.03594e-285	1.038	0.419	0.173	3.47433e-281	Endothelial	RCN1
RASAL2	1.96277e-285	1.06845	0.387	0.144	6.58273e-281	Endothelial	RASAL2
2025-09-10	3.09394e-285	0.96102	0.405	0.157	1.03764e-280	Endothelial	2025-09-10
ICAM2	8.067e-285	1.08735	0.518	0.25	2.70551e-280	Endothelial	ICAM2
LAMA5	2.52204e-284	0.699065	0.272	0.068	8.45841e-280	Endothelial	LAMA5
GNAQ	5.10074e-280	1.20462	0.561	0.325	1.71069e-275	Endothelial	GNAQ
RHOB	9.85456e-278	1.49525	0.688	0.468	3.30502e-273	Endothelial	RHOB
IL1R1	2.20557e-276	1.51252	0.413	0.169	7.39704e-272	Endothelial	IL1R1
EHD2	3.66379e-276	0.752848	0.325	0.097	1.22876e-271	Endothelial	EHD2
C1orf54	3.81039e-276	0.809359	0.263	0.067	1.27793e-271	Endothelial	C1orf54
RAC1	2.28238e-271	0.847306	0.817	0.704	7.65465e-267	Endothelial	RAC1
RHOC	1.3956e-270	1.08979	0.655	0.44	4.68055e-266	Endothelial	RHOC
TCEAL9	2.32826e-270	1.03039	0.408	0.165	7.80853e-266	Endothelial	TCEAL9
TMOD3	1.47147e-269	1.2587	0.659	0.483	4.93501e-265	Endothelial	TMOD3
ITPRIP	3.03888e-269	1.08344	0.376	0.142	1.01918e-264	Endothelial	ITPRIP
ASRGL1	2.09701e-267	0.868039	0.261	0.07	7.03294e-263	Endothelial	ASRGL1
PTK2	7.12983e-267	0.916823	0.372	0.137	2.3912e-262	Endothelial	PTK2
CSGALNACT1	1.03941e-266	0.860584	0.263	0.068	3.48597e-262	Endothelial	CSGALNACT1
HLA-C1	2.79088e-266	0.789875	0.971	0.959	9.36005e-262	Endothelial	HLA-C
GNG12	5.68834e-266	0.848965	0.344	0.118	1.90776e-261	Endothelial	GNG12
TSC22D1	1.63207e-265	1.1288	0.611	0.328	5.47365e-261	Endothelial	TSC22D1
TLNRD1	2.36383e-265	1.06583	0.392	0.158	7.92781e-261	Endothelial	TLNRD1
ATP8B1	9.38089e-265	0.792334	0.256	0.067	3.14616e-260	Endothelial	ATP8B1
HSPG2	4.55322e-262	1.3336	0.305	0.096	1.52706e-257	Endothelial	HSPG2
OCLN	1.54312e-261	0.912554	0.345	0.119	5.17533e-257	Endothelial	OCLN
MEF2C	8.1449e-261	0.997501	0.497	0.234	2.73164e-256	Endothelial	MEF2C
GIMAP1	9.81738e-261	1.04873	0.546	0.291	3.29255e-256	Endothelial	GIMAP1
SLC26A2	1.17622e-258	1.23702	0.367	0.139	3.9448e-254	Endothelial	SLC26A2
CADPS2	3.25431e-258	0.750216	0.266	0.073	1.09143e-253	Endothelial	CADPS2
EPN2	2.6344e-256	0.971136	0.371	0.141	8.83524e-252	Endothelial	EPN2
MAP3K6	3.85821e-256	0.771497	0.251	0.065	1.29397e-251	Endothelial	MAP3K6
LAPTM4A	6.11649e-256	0.766947	0.762	0.556	2.05135e-251	Endothelial	LAPTM4A
RPGR	5.72712e-255	0.99989	0.348	0.126	1.92076e-250	Endothelial	RPGR
IFITM21	7.97393e-255	0.792883	0.868	0.763	2.6743e-250	Endothelial	IFITM2
GNAI2	5.67072e-253	0.825805	0.844	0.755	1.90184e-248	Endothelial	GNAI2
AMOTL1	2.53212e-251	0.844008	0.282	0.085	8.49223e-247	Endothelial	AMOTL1
ADIPOR2	3.08436e-248	1.24206	0.422	0.198	1.03443e-243	Endothelial	ADIPOR2
ID3	3.30278e-248	1.36643	0.535	0.295	1.10769e-243	Endothelial	ID3
KLF4	1.41921e-245	1.28501	0.541	0.288	4.75973e-241	Endothelial	KLF4
EOGT	2.03901e-242	0.847303	0.302	0.098	6.83844e-238	Endothelial	EOGT
SCARB2	1.65865e-241	1.02299	0.556	0.32	5.56279e-237	Endothelial	SCARB2
TPST21	1.70472e-239	1.02487	0.534	0.295	5.7173e-235	Endothelial	TPST2
YBX3	2.64914e-239	1.23746	0.638	0.426	8.88469e-235	Endothelial	YBX3
PHACTR2	3.782e-238	1.24577	0.565	0.365	1.26841e-233	Endothelial	PHACTR2
RIPOR1	1.56822e-237	0.841933	0.326	0.117	5.25949e-233	Endothelial	RIPOR1
CTNNA1	6.2799e-236	1.01572	0.564	0.35	2.10615e-231	Endothelial	CTNNA1
SLC44A1	1.74586e-235	1.11733	0.479	0.244	5.85528e-231	Endothelial	SLC44A1
TACC1	5.06299e-235	1.09223	0.665	0.5	1.69803e-230	Endothelial	TACC1
SELENON	7.236e-234	0.939558	0.389	0.168	2.42681e-229	Endothelial	SELENON
CCND1	1.12424e-233	1.3492	0.364	0.143	3.77049e-229	Endothelial	CCND1
SUN1	3.2053e-233	0.91877	0.437	0.205	1.07499e-228	Endothelial	SUN1
SYNE2	9.81283e-233	1.0883	0.697	0.481	3.29103e-228	Endothelial	SYNE2
TNFRSF1A	8.50804e-232	1.11159	0.535	0.329	2.85343e-227	Endothelial	TNFRSF1A
GSN	9.10818e-230	0.76877	0.632	0.381	3.0547e-225	Endothelial	GSN
SERINC3	4.82271e-229	1.06297	0.607	0.433	1.61744e-224	Endothelial	SERINC3
PKP4	3.19329e-226	0.743827	0.257	0.077	1.07097e-221	Endothelial	PKP4
PLPP3	1.2465e-225	0.776061	0.348	0.124	4.18051e-221	Endothelial	PLPP3
ACTN4	1.3181e-224	0.959485	0.707	0.593	4.42064e-220	Endothelial	ACTN4
IFIT3	2.38282e-223	1.13342	0.352	0.14	7.9915e-219	Endothelial	IFIT3
MFSD6	5.39514e-223	1.04297	0.382	0.167	1.80942e-218	Endothelial	MFSD6
NOTCH1	2.59444e-222	0.90928	0.364	0.151	8.70122e-218	Endothelial	NOTCH1
LAP3	9.00293e-222	1.07276	0.575	0.364	3.0194e-217	Endothelial	LAP3
ABCC4	2.13311e-221	0.818662	0.264	0.082	7.15402e-217	Endothelial	ABCC4
EXOC6	2.63622e-218	0.941738	0.321	0.121	8.84135e-214	Endothelial	EXOC6
MGST2	6.63034e-215	0.933402	0.399	0.191	2.22368e-210	Endothelial	MGST2
AHR	7.19372e-215	1.03981	0.553	0.336	2.41263e-210	Endothelial	AHR
ADIRF	3.56783e-214	0.563026	0.484	0.212	1.19658e-209	Endothelial	ADIRF
HDAC7	2.58301e-213	0.882194	0.416	0.194	8.6629e-209	Endothelial	HDAC7
SMURF2	5.4408e-211	1.0369	0.409	0.196	1.82473e-206	Endothelial	SMURF2
DOCK1	2.02192e-210	0.714131	0.266	0.086	6.78111e-206	Endothelial	DOCK1
MBNL2	3.02091e-209	0.99764	0.498	0.278	1.01315e-204	Endothelial	MBNL2
NECTIN2	3.58792e-209	0.877716	0.376	0.171	1.20332e-204	Endothelial	NECTIN2
PRPSAP1	8.25603e-209	0.948986	0.38	0.169	2.76891e-204	Endothelial	PRPSAP1
SERPINH1	7.42298e-208	0.81227	0.324	0.125	2.48952e-203	Endothelial	SERPINH1
PLSCR1	3.25754e-207	0.999896	0.52	0.306	1.09251e-202	Endothelial	PLSCR1
FRY	1.40666e-206	0.829084	0.385	0.171	4.71764e-202	Endothelial	FRY
STARD3	2.07118e-206	0.978792	0.375	0.168	6.94631e-202	Endothelial	STARD3
SH3BP4	1.56035e-205	0.69287	0.258	0.083	5.23312e-201	Endothelial	SH3BP4
HIP1	2.13444e-205	0.919168	0.373	0.165	7.15849e-201	Endothelial	HIP1
ZBTB16	1.79571e-204	1.15247	0.439	0.224	6.02246e-200	Endothelial	ZBTB16
MT1X	7.46177e-204	1.87679	0.49	0.291	2.50253e-199	Endothelial	MT1X
SKAP2	4.61046e-203	0.981275	0.542	0.33	1.54625e-198	Endothelial	SKAP2
IFI16	2.14824e-201	1.00537	0.719	0.62	7.20476e-197	Endothelial	IFI16
TPM4	3.1382e-201	1.04867	0.683	0.569	1.05249e-196	Endothelial	TPM4
CTTN	3.33988e-200	0.69613	0.33	0.129	1.12013e-195	Endothelial	CTTN
FAM89A	9.28092e-199	0.765331	0.298	0.108	3.11263e-194	Endothelial	FAM89A
CDC42EP4	4.86768e-197	0.761812	0.299	0.113	1.63252e-192	Endothelial	CDC42EP4
TMSB10	4.75881e-196	0.558814	0.991	0.986	1.59601e-191	Endothelial	TMSB10
SSFA2	5.76993e-196	1.00622	0.4	0.202	1.93512e-191	Endothelial	SSFA2
SNTB2	1.3921e-193	0.971568	0.426	0.216	4.66884e-189	Endothelial	SNTB2
SGK1	1.32307e-192	1.43202	0.62	0.414	4.4373e-188	Endothelial	SGK1
TANC1	2.22479e-192	0.661489	0.274	0.093	7.46151e-188	Endothelial	TANC1
CAPZA2	5.53197e-191	0.920778	0.63	0.486	1.85531e-186	Endothelial	CAPZA2
SPTLC2	7.15281e-191	0.977438	0.44	0.243	2.39891e-186	Endothelial	SPTLC2
CASZ1	1.02171e-190	0.833493	0.291	0.109	3.42661e-186	Endothelial	CASZ1
CD46	2.25095e-190	0.920836	0.684	0.549	7.54923e-186	Endothelial	CD46
ABLIM1	5.35132e-190	0.806984	0.357	0.152	1.79472e-185	Endothelial	ABLIM1
ARGLU1	1.56095e-189	1.2164	0.665	0.544	5.23512e-185	Endothelial	ARGLU1
GNA11	6.0623e-189	0.763108	0.309	0.123	2.03317e-184	Endothelial	GNA11
FLI1	9.06139e-189	0.922049	0.471	0.263	3.03901e-184	Endothelial	FLI1
LTC4S	1.3497e-188	0.573048	0.347	0.134	4.52663e-184	Endothelial	LTC4S
PKIG	8.04658e-187	0.738672	0.352	0.145	2.69866e-182	Endothelial	PKIG
ASAP1	3.0552e-186	0.94752	0.449	0.244	1.02465e-181	Endothelial	ASAP1
CHSY1	2.93354e-185	0.940386	0.357	0.163	9.83851e-181	Endothelial	CHSY1
MDK	4.44922e-184	0.683474	0.281	0.1	1.49218e-179	Endothelial	MDK
ACSL3	5.74363e-182	1.1314	0.474	0.284	1.9263e-177	Endothelial	ACSL3
ADD1	1.41971e-181	1.04317	0.574	0.415	4.76141e-177	Endothelial	ADD1
CMTM8	2.28315e-180	0.821409	0.29	0.112	7.65722e-176	Endothelial	CMTM8
LUZP1	5.25717e-180	0.83573	0.392	0.191	1.76315e-175	Endothelial	LUZP1
PRMT1	2.61127e-179	1.03714	0.561	0.407	8.75766e-175	Endothelial	PRMT1
MECOM	5.90284e-179	0.750183	0.256	0.089	1.97969e-174	Endothelial	MECOM
CSRNP1	9.03875e-179	1.21669	0.49	0.303	3.03142e-174	Endothelial	CSRNP1
MTUS1	2.75267e-178	0.917573	0.328	0.137	9.23191e-174	Endothelial	MTUS1
GIMAP41	4.0797e-178	0.901307	0.617	0.422	1.36825e-173	Endothelial	GIMAP4
CLIC2	1.48439e-177	0.784359	0.288	0.114	4.97834e-173	Endothelial	CLIC2
DAAM1	1.26995e-176	1.01385	0.409	0.21	4.25915e-172	Endothelial	DAAM1
TCN2	2.88972e-175	0.777209	0.274	0.105	9.69155e-171	Endothelial	TCN2
NDNF	9.36667e-174	0.797233	0.282	0.105	3.14139e-169	Endothelial	NDNF
RIN2	7.47843e-173	0.835799	0.335	0.149	2.50811e-168	Endothelial	RIN2
FDPS	4.82848e-172	0.948302	0.547	0.381	1.61938e-167	Endothelial	FDPS
MARCKSL1	6.00397e-171	0.900294	0.482	0.279	2.01361e-166	Endothelial	MARCKSL1
CTNNB1	2.09851e-170	0.900687	0.639	0.492	7.03797e-166	Endothelial	CTNNB1
MXRA7	4.08403e-170	0.773715	0.427	0.217	1.3697e-165	Endothelial	MXRA7
YWHAE	4.2568e-169	0.785649	0.664	0.544	1.42765e-164	Endothelial	YWHAE
PARP14	8.3272e-169	1.09695	0.571	0.413	2.79277e-164	Endothelial	PARP14
RTN4	1.70259e-168	0.797309	0.751	0.631	5.71015e-164	Endothelial	RTN4
CD320	2.21131e-168	0.825266	0.359	0.167	7.4163e-164	Endothelial	CD320
CARHSP1	2.52511e-167	0.918281	0.432	0.241	8.46872e-163	Endothelial	CARHSP1
LRRC8C	1.13518e-166	0.795865	0.331	0.148	3.80718e-162	Endothelial	LRRC8C
NHLRC2	4.78002e-166	0.87935	0.322	0.144	1.60312e-161	Endothelial	NHLRC2
PML	1.31521e-165	0.830404	0.364	0.178	4.41094e-161	Endothelial	PML
TAOK2	2.11423e-165	0.662131	0.261	0.097	7.09072e-161	Endothelial	TAOK2
S100A13	2.20318e-165	0.812614	0.444	0.24	7.38902e-161	Endothelial	S100A13
CD81	1.97135e-164	0.507725	0.875	0.782	6.61152e-160	Endothelial	CD81
ZMIZ1	3.62018e-163	0.941894	0.411	0.228	1.21414e-158	Endothelial	ZMIZ1
PLCB1	1.08565e-162	0.598829	0.251	0.087	3.64107e-158	Endothelial	PLCB1
IGF1R	1.19713e-162	0.81051	0.324	0.143	4.01494e-158	Endothelial	IGF1R
GFOD11	1.19982e-162	0.822164	0.317	0.134	4.02395e-158	Endothelial	GFOD1
FBXO21	2.93509e-162	0.986946	0.402	0.22	9.84371e-158	Endothelial	FBXO21
EHD4	6.82865e-162	0.981505	0.395	0.221	2.29019e-157	Endothelial	EHD4
PAWR	1.86773e-160	0.726631	0.295	0.12	6.26398e-156	Endothelial	PAWR
IL15RA	5.52227e-158	0.611773	0.25	0.09	1.85206e-153	Endothelial	IL15RA
APOL1	1.64136e-157	0.905115	0.322	0.149	5.50479e-153	Endothelial	APOL1
FCGRT	2.92346e-157	0.655834	0.618	0.401	9.80471e-153	Endothelial	FCGRT
FOXO1	7.07072e-157	0.807146	0.399	0.208	2.37138e-152	Endothelial	FOXO1
ZBTB38	8.9177e-157	0.875308	0.595	0.439	2.99082e-152	Endothelial	ZBTB38
JAG1	4.33663e-155	0.766235	0.271	0.108	1.45442e-150	Endothelial	JAG1
RBFOX2	1.36321e-154	0.582466	0.261	0.098	4.57193e-150	Endothelial	RBFOX2
ZNF503	4.36639e-154	0.949458	0.31	0.138	1.4644e-149	Endothelial	ZNF503
ARRDC2	4.75663e-153	1.28992	0.403	0.232	1.59528e-148	Endothelial	ARRDC2
ENAH	8.47196e-152	0.635411	0.294	0.121	2.84133e-147	Endothelial	ENAH
PHACTR4	1.57696e-151	0.99873	0.462	0.289	5.28881e-147	Endothelial	PHACTR4
SLC44A2	5.53466e-151	0.828522	0.457	0.274	1.85622e-146	Endothelial	SLC44A2
PLPP1	1.87934e-150	0.760259	0.274	0.11	6.30293e-146	Endothelial	PLPP1
CDK17	5.05965e-150	0.769	0.362	0.181	1.69691e-145	Endothelial	CDK17
ANKS1A	8.35727e-150	0.921683	0.273	0.116	2.80286e-145	Endothelial	ANKS1A
WWC3	6.27114e-149	0.825764	0.341	0.166	2.10322e-144	Endothelial	WWC3
NKTR	1.84924e-147	1.00638	0.626	0.521	6.20198e-143	Endothelial	NKTR
KLHL5	9.91272e-146	0.737868	0.286	0.124	3.32453e-141	Endothelial	KLHL5
MAPK3	3.88545e-144	0.76996	0.348	0.177	1.3031e-139	Endothelial	MAPK3
CD151	1.09668e-143	0.726572	0.56	0.384	3.67804e-139	Endothelial	CD151
CSNK1A1	1.09247e-142	0.783537	0.669	0.601	3.66392e-138	Endothelial	CSNK1A1
DDX17	1.10003e-142	0.78606	0.748	0.712	3.68927e-138	Endothelial	DDX17
RAPH1	1.7871e-142	0.718608	0.29	0.127	5.99357e-138	Endothelial	RAPH1
DNAJB4	5.69313e-142	0.734791	0.329	0.155	1.90936e-137	Endothelial	DNAJB4
IFI6	7.05696e-142	0.925768	0.499	0.324	2.36676e-137	Endothelial	IFI6
SWAP70	3.74805e-140	0.889984	0.402	0.236	1.25702e-135	Endothelial	SWAP70
FCHSD2	6.04268e-140	0.790442	0.311	0.147	2.02659e-135	Endothelial	FCHSD2
CAMSAP2	1.51302e-139	0.711285	0.279	0.123	5.07435e-135	Endothelial	CAMSAP2
EFNA1	4.82432e-139	0.62046	0.267	0.108	1.61798e-134	Endothelial	EFNA1
PDLIM5	7.23654e-139	0.929742	0.404	0.244	2.42699e-134	Endothelial	PDLIM5
TAGLN2	2.69905e-138	0.639695	0.82	0.772	9.05206e-134	Endothelial	TAGLN2
VAT1	2.91684e-137	0.703064	0.357	0.179	9.78248e-133	Endothelial	VAT1
BEX3	3.62315e-135	0.673144	0.356	0.176	1.21513e-130	Endothelial	BEX3
STX12	3.97483e-134	0.915222	0.428	0.273	1.33308e-129	Endothelial	STX12
CRK	6.44438e-133	0.797855	0.398	0.237	2.16132e-128	Endothelial	CRK
VCL	7.06352e-133	0.830399	0.448	0.273	2.36896e-128	Endothelial	VCL
MAP3K11	2.20964e-132	0.780625	0.381	0.218	7.4107e-128	Endothelial	MAP3K11
AKT3	9.79354e-132	0.719384	0.343	0.174	3.28456e-127	Endothelial	AKT3
CDC42BPB	5.23156e-131	0.716499	0.296	0.143	1.75456e-126	Endothelial	CDC42BPB
SOX4	5.58007e-131	1.05877	0.473	0.296	1.87145e-126	Endothelial	SOX4
PAM	1.69145e-128	0.69148	0.317	0.155	5.67279e-124	Endothelial	PAM
ERRFI1	2.99366e-128	1.24465	0.313	0.161	1.00401e-123	Endothelial	ERRFI1
LONRF1	3.81708e-127	0.808267	0.271	0.125	1.28017e-122	Endothelial	LONRF1
PPP2R5A	2.01547e-126	0.954387	0.433	0.28	6.75947e-122	Endothelial	PPP2R5A
MYO6	1.24175e-125	0.741742	0.357	0.19	4.16459e-121	Endothelial	MYO6
BAZ2B	7.11833e-121	0.87766	0.449	0.301	2.38735e-116	Endothelial	BAZ2B
SPTAN1	7.20916e-121	0.838837	0.545	0.421	2.41781e-116	Endothelial	SPTAN1
NUMB	1.59575e-120	0.892175	0.442	0.295	5.35184e-116	Endothelial	NUMB
SOCS3	2.05578e-120	1.57762	0.52	0.397	6.89468e-116	Endothelial	SOCS3
PIEZO1	5.09334e-120	0.757582	0.346	0.19	1.7082e-115	Endothelial	PIEZO1
ETS12	7.87242e-120	0.642233	0.715	0.513	2.64025e-115	Endothelial	ETS1
C5orf24	1.50601e-119	0.786375	0.404	0.248	5.05087e-115	Endothelial	C5orf24
REEP3	1.89595e-117	0.832303	0.423	0.274	6.35863e-113	Endothelial	REEP3
RGL2	1.35417e-115	0.683974	0.31	0.159	4.54161e-111	Endothelial	RGL2
SH3GLB1	1.47385e-114	0.837272	0.579	0.49	4.94301e-110	Endothelial	SH3GLB1
PTPN121	2.71527e-113	0.767622	0.528	0.394	9.10647e-109	Endothelial	PTPN12
DDX60	3.71275e-113	0.74464	0.302	0.154	1.24518e-108	Endothelial	DDX60
TRIOBP	4.4006e-112	0.754201	0.374	0.228	1.47587e-107	Endothelial	TRIOBP
TSPAN14	6.69009e-112	0.773951	0.511	0.377	2.24372e-107	Endothelial	TSPAN14
SYPL1	1.12068e-111	0.774581	0.488	0.356	3.75852e-107	Endothelial	SYPL1
ELK4	3.3936e-111	0.76861	0.385	0.236	1.13815e-106	Endothelial	ELK4
RERE	8.53862e-111	0.774901	0.431	0.286	2.86368e-106	Endothelial	RERE
RB1	1.88916e-109	0.815949	0.413	0.268	6.33585e-105	Endothelial	RB1
PEA15	5.24654e-109	0.723337	0.383	0.23	1.75958e-104	Endothelial	PEA15
GNS	1.26995e-108	0.816117	0.418	0.275	4.25915e-104	Endothelial	GNS
PARVB	3.78968e-108	0.671945	0.323	0.176	1.27098e-103	Endothelial	PARVB
TMEM245	2.09366e-107	0.847972	0.389	0.243	7.0217e-103	Endothelial	TMEM245
GNB4	1.86036e-106	0.720989	0.323	0.179	6.23928e-102	Endothelial	GNB4
GLO1	8.63941e-106	0.885815	0.476	0.352	2.89749e-101	Endothelial	GLO1
CANX	4.31577e-105	0.761514	0.631	0.556	1.44742e-100	Endothelial	CANX
IFI44	6.65659e-105	0.710005	0.317	0.172	2.23249e-100	Endothelial	IFI44
WDR60	1.15989e-102	0.739027	0.317	0.172	3.89004e-98	Endothelial	WDR60
TMEM30A	2.01679e-102	0.804563	0.491	0.369	6.76391e-98	Endothelial	TMEM30A
RRBP1	3.12562e-102	0.793784	0.538	0.425	1.04827e-97	Endothelial	RRBP1
BCAP29	8.22935e-102	0.75158	0.41	0.272	2.75996e-97	Endothelial	BCAP29
ARRB1	2.44338e-100	0.763387	0.295	0.163	8.1946e-96	Endothelial	ARRB1
2025-09-02	2.68212e-99	0.706897	0.591	0.529	8.99528e-95	Endothelial	2025-09-02
MKLN1	4.17134e-99	0.813599	0.419	0.285	1.39898e-94	Endothelial	MKLN1
KBTBD2	3.59078e-98	0.683489	0.335	0.196	1.20428e-93	Endothelial	KBTBD2
SLFN5	6.58011e-98	0.908602	0.566	0.469	2.20684e-93	Endothelial	SLFN5
COBLL1	8.11989e-98	0.703293	0.271	0.136	2.72325e-93	Endothelial	COBLL1
TLR4	4.13698e-97	0.715759	0.273	0.14	1.38746e-92	Endothelial	TLR4
KAT6A	4.3491e-96	0.804963	0.458	0.335	1.4586e-91	Endothelial	KAT6A
LPAR6	8.06775e-95	0.615361	0.289	0.15	2.70576e-90	Endothelial	LPAR6
ZNF22	8.81985e-95	0.734953	0.396	0.259	2.958e-90	Endothelial	ZNF22
RGCC	1.38805e-94	0.975519	0.556	0.437	4.65524e-90	Endothelial	RGCC
LPP	2.0031e-94	0.775365	0.472	0.352	6.71801e-90	Endothelial	LPP
PPA1	2.6043e-94	0.778997	0.547	0.442	8.73432e-90	Endothelial	PPA1
SPATA13	1.20023e-93	0.822931	0.383	0.249	4.02534e-89	Endothelial	SPATA13
PRKCH1	2.35746e-93	0.625768	0.439	0.283	7.90646e-89	Endothelial	PRKCH
HSD17B12	1.97367e-92	0.700677	0.462	0.34	6.6193e-88	Endothelial	HSD17B12
CDKN1C	5.29203e-92	0.798791	0.47	0.325	1.77484e-87	Endothelial	CDKN1C
CDC25B	8.90203e-92	0.680393	0.26	0.131	2.98556e-87	Endothelial	CDC25B
REV3L	1.02811e-91	0.840212	0.378	0.247	3.44808e-87	Endothelial	REV3L
TRIM56	3.25784e-91	0.791316	0.389	0.258	1.09261e-86	Endothelial	TRIM56
LY6E	4.17344e-91	0.689033	0.692	0.626	1.39969e-86	Endothelial	LY6E
HLA-F1	2.27902e-90	0.608193	0.708	0.636	7.64337e-86	Endothelial	HLA-F
ATN1	3.34293e-90	0.584058	0.297	0.166	1.12115e-85	Endothelial	ATN1
PCMTD1	6.8034e-90	0.773067	0.492	0.389	2.28173e-85	Endothelial	PCMTD1
YAP1	9.95201e-90	0.516518	0.257	0.127	3.3377e-85	Endothelial	YAP1
VGLL4	2.84617e-88	0.63614	0.343	0.211	9.54549e-84	Endothelial	VGLL4
N4BP2L2	2.30972e-87	0.710712	0.676	0.644	7.74632e-83	Endothelial	N4BP2L2
NDRG2	6.09326e-87	0.575895	0.271	0.142	2.04356e-82	Endothelial	NDRG2
SYNE1	4.41693e-86	0.860518	0.553	0.422	1.48135e-81	Endothelial	SYNE1
GNB1	6.91316e-86	0.654459	0.595	0.537	2.31853e-81	Endothelial	GNB1
CD40	2.09742e-85	0.659138	0.289	0.164	7.03433e-81	Endothelial	CD40
SLC12A2	2.20348e-85	0.831662	0.271	0.146	7.39004e-81	Endothelial	SLC12A2
TRIO	2.26384e-85	0.667113	0.282	0.16	7.59246e-81	Endothelial	TRIO
SDCBP	8.90866e-85	0.617759	0.634	0.555	2.98779e-80	Endothelial	SDCBP
ESYT2	1.03493e-84	0.758968	0.403	0.283	3.47095e-80	Endothelial	ESYT2
BTN3A3	2.42689e-83	0.605783	0.279	0.152	8.13932e-79	Endothelial	BTN3A3
RALB	5.02906e-81	0.676928	0.344	0.224	1.68664e-76	Endothelial	RALB
RBMS1	5.92482e-81	0.707832	0.559	0.475	1.98706e-76	Endothelial	RBMS1
UGCG	1.39343e-80	0.957585	0.341	0.223	4.67328e-76	Endothelial	UGCG
SMAD5	1.46767e-80	0.676022	0.325	0.202	4.92229e-76	Endothelial	SMAD5
BAG3	1.85708e-80	0.659026	0.264	0.145	6.22826e-76	Endothelial	BAG3
DYNC1LI2	2.40326e-80	0.750562	0.41	0.294	8.06005e-76	Endothelial	DYNC1LI2
GINM1	2.19043e-79	0.688987	0.388	0.272	7.34625e-75	Endothelial	GINM1
TAP2	1.21917e-78	0.645217	0.364	0.238	4.08885e-74	Endothelial	TAP2
SPAG9	2.7153e-78	0.760054	0.478	0.378	9.10657e-74	Endothelial	SPAG9
RAPGEF2	3.62949e-78	0.638677	0.287	0.168	1.21726e-73	Endothelial	RAPGEF2
FOXN3	8.45147e-78	0.847865	0.526	0.457	2.83445e-73	Endothelial	FOXN3
CDC37	3.00965e-76	0.644293	0.56	0.509	1.00938e-71	Endothelial	CDC37
IRAK3	8.4242e-76	0.635207	0.326	0.2	2.82531e-71	Endothelial	IRAK3
GIT1	1.73486e-75	0.557003	0.25	0.135	5.81838e-71	Endothelial	GIT1
FEZ2	2.04695e-75	0.672452	0.355	0.24	6.86505e-71	Endothelial	FEZ2
BNIP2	2.55399e-75	0.700211	0.491	0.402	8.56558e-71	Endothelial	BNIP2
PXN1	2.07264e-74	0.63244	0.399	0.272	6.95122e-70	Endothelial	PXN
NFIC	4.03595e-74	0.643876	0.477	0.365	1.35358e-69	Endothelial	NFIC
ROCK2	8.92101e-74	0.695641	0.402	0.289	2.99193e-69	Endothelial	ROCK2
TMEM109	1.34659e-71	0.641811	0.459	0.36	4.51618e-67	Endothelial	TMEM109
NCOA3	3.02347e-71	0.673846	0.399	0.287	1.01401e-66	Endothelial	NCOA3
CLU	5.89124e-71	1.7831	0.396	0.278	1.9758e-66	Endothelial	CLU
UTRN	2.28861e-70	0.705205	0.559	0.486	7.67555e-66	Endothelial	UTRN
FOXO3	3.91912e-70	0.727156	0.432	0.328	1.31439e-65	Endothelial	FOXO3
NDRG1	4.57755e-70	0.91298	0.412	0.321	1.53522e-65	Endothelial	NDRG1
NFAT5	5.13514e-70	0.687178	0.406	0.296	1.72222e-65	Endothelial	NFAT5
EIF2AK2	7.82936e-70	0.760811	0.424	0.324	2.62581e-65	Endothelial	EIF2AK2
BAIAP2	1.32267e-69	0.709608	0.258	0.151	4.43598e-65	Endothelial	BAIAP2
HPCAL1	2.53586e-69	0.666306	0.397	0.291	8.50478e-65	Endothelial	HPCAL1
SRGAP2	5.23821e-69	0.667926	0.292	0.181	1.75679e-64	Endothelial	SRGAP2
PDIA3	6.86424e-69	0.555242	0.703	0.705	2.30213e-64	Endothelial	PDIA3
SPCS3	1.05069e-68	0.728232	0.544	0.488	3.5238e-64	Endothelial	SPCS3
CYFIP1	1.61916e-67	0.61776	0.315	0.206	5.43032e-63	Endothelial	CYFIP1
NDEL1	6.61698e-67	0.654355	0.3	0.188	2.2192e-62	Endothelial	NDEL1
NPTN	1.05015e-66	0.731801	0.436	0.343	3.522e-62	Endothelial	NPTN
C21orf91	1.5671e-66	0.739761	0.271	0.162	5.25574e-62	Endothelial	C21orf91
TUBB	1.84692e-65	0.638684	0.544	0.485	6.19419e-61	Endothelial	TUBB
CD2AP	2.50129e-65	0.675925	0.337	0.23	8.38883e-61	Endothelial	CD2AP
SSH1	2.51115e-65	0.702283	0.269	0.163	8.4219e-61	Endothelial	SSH1
PLEC	4.1081e-65	0.642053	0.434	0.337	1.37778e-60	Endothelial	PLEC
GUK1	9.8727e-65	0.546974	0.682	0.721	3.31111e-60	Endothelial	GUK1
WASF2	1.28762e-64	0.607999	0.6	0.565	4.31843e-60	Endothelial	WASF2
CCDC85B	6.10312e-64	0.64497	0.54	0.484	2.04686e-59	Endothelial	CCDC85B
CD82	9.92447e-64	0.665702	0.406	0.295	3.32847e-59	Endothelial	CD82
IL4R	2.17077e-63	0.715156	0.341	0.238	7.28032e-59	Endothelial	IL4R
SNAP23	1.55892e-62	0.664333	0.388	0.292	5.22831e-58	Endothelial	SNAP23
FTX	2.48524e-62	0.693445	0.369	0.262	8.33499e-58	Endothelial	FTX
PDE3B	3.43013e-62	0.678021	0.286	0.176	1.1504e-57	Endothelial	PDE3B
HERC2	3.44229e-62	0.618855	0.335	0.229	1.15447e-57	Endothelial	HERC2
SLK	6.62889e-62	0.736526	0.416	0.327	2.2232e-57	Endothelial	SLK
TCF7L2	2.74048e-61	0.525456	0.31	0.197	9.19103e-57	Endothelial	TCF7L2
ARHGEF31	3.18413e-61	0.610218	0.384	0.276	1.06789e-56	Endothelial	ARHGEF3
FCHO2	5.42351e-61	0.609033	0.302	0.2	1.81894e-56	Endothelial	FCHO2
TRAM1	1.26025e-59	0.577335	0.581	0.538	4.22663e-55	Endothelial	TRAM1
PLEKHA11	3.62479e-58	0.602562	0.397	0.289	1.21568e-53	Endothelial	PLEKHA1
CTDSP2	4.58256e-58	0.663051	0.368	0.275	1.5369e-53	Endothelial	CTDSP2
PDS5B	9.11388e-58	0.67417	0.356	0.259	3.05661e-53	Endothelial	PDS5B
SNHG7	5.97582e-57	0.692265	0.469	0.404	2.00417e-52	Endothelial	SNHG7
FNDC3B	4.7206e-56	0.673132	0.386	0.297	1.58319e-51	Endothelial	FNDC3B
ST6GAL1	4.86313e-56	0.571852	0.283	0.182	1.631e-51	Endothelial	ST6GAL1
PPP2CB	1.09237e-55	0.567616	0.347	0.25	3.66358e-51	Endothelial	PPP2CB
NFE2L1	2.16926e-55	0.641582	0.31	0.216	7.27527e-51	Endothelial	NFE2L1
KTN1	4.08094e-55	0.610532	0.609	0.612	1.36867e-50	Endothelial	KTN1
MED13L	9.15357e-55	0.627291	0.405	0.317	3.06992e-50	Endothelial	MED13L
SMAD7	6.91951e-54	0.660199	0.297	0.202	2.32066e-49	Endothelial	SMAD7
CSNK1E	7.32996e-54	0.552336	0.292	0.194	2.45832e-49	Endothelial	CSNK1E
CDC42EP3	7.71184e-54	0.835529	0.444	0.377	2.5864e-49	Endothelial	CDC42EP3
CYB5R3	4.34316e-53	0.565202	0.46	0.383	1.45661e-48	Endothelial	CYB5R3
EIF4G2	4.42188e-53	0.513496	0.666	0.683	1.48301e-48	Endothelial	EIF4G2
NORAD	5.80347e-53	0.611123	0.511	0.461	1.94637e-48	Endothelial	NORAD
SBF2	6.91072e-53	0.542643	0.282	0.185	2.31772e-48	Endothelial	SBF2
PLEKHF2	1.0219e-52	0.594883	0.264	0.171	3.42726e-48	Endothelial	PLEKHF2
DYNC1I2	1.14485e-52	0.617423	0.502	0.449	3.83959e-48	Endothelial	DYNC1I2
ATL3	4.02906e-52	0.614016	0.38	0.293	1.35127e-47	Endothelial	ATL3
MXD4	7.38056e-52	0.723568	0.45	0.387	2.47529e-47	Endothelial	MXD4
CSNK1G3	7.67222e-52	0.539743	0.296	0.199	2.57311e-47	Endothelial	CSNK1G3
ODF2L	1.94156e-51	0.537151	0.425	0.324	6.5116e-47	Endothelial	ODF2L
RNF38	3.13556e-51	0.574703	0.286	0.191	1.0516e-46	Endothelial	RNF38
SAV1	8.85296e-51	0.564587	0.275	0.184	2.96911e-46	Endothelial	SAV1
MAP4K5	8.89331e-51	0.562219	0.309	0.215	2.98264e-46	Endothelial	MAP4K5
TBC1D15	3.62813e-50	0.66795	0.372	0.292	1.2168e-45	Endothelial	TBC1D15
FLOT1	4.09061e-50	0.604704	0.415	0.343	1.37191e-45	Endothelial	FLOT1
WASL	7.36406e-50	0.538365	0.274	0.181	2.46976e-45	Endothelial	WASL
ARHGAP5	1.45635e-49	0.641828	0.324	0.234	4.8843e-45	Endothelial	ARHGAP5
SEC62	1.55114e-49	0.523482	0.659	0.683	5.2022e-45	Endothelial	SEC62
FKBP5	6.17121e-49	0.827835	0.542	0.495	2.0697e-44	Endothelial	FKBP5
PDCD6IP	6.27109e-49	0.622342	0.445	0.38	2.1032e-44	Endothelial	PDCD6IP
PHLDA1	6.49454e-49	0.53068	0.329	0.223	2.17814e-44	Endothelial	PHLDA1
EXOC5	8.66408e-49	0.633077	0.302	0.215	2.90576e-44	Endothelial	EXOC5
DUSP1	1.13575e-48	0.57373	0.814	0.828	3.80909e-44	Endothelial	DUSP1
BCL10	1.52882e-48	0.63453	0.294	0.206	5.12734e-44	Endothelial	BCL10
TM9SF3	2.16382e-48	0.596631	0.487	0.445	7.25701e-44	Endothelial	TM9SF3
VSIR	2.65745e-48	0.62031	0.468	0.391	8.91254e-44	Endothelial	VSIR
ARFIP1	4.48409e-48	0.569969	0.268	0.18	1.50387e-43	Endothelial	ARFIP1
SORBS3	4.80964e-48	0.53394	0.259	0.169	1.61306e-43	Endothelial	SORBS3
HIPK3	2.4595e-47	0.671028	0.401	0.338	8.24866e-43	Endothelial	HIPK3
DELE1	2.53522e-47	0.542065	0.253	0.165	8.50261e-43	Endothelial	DELE1
GABPA	5.33901e-47	0.568374	0.26	0.17	1.7906e-42	Endothelial	GABPA
PKN2	5.5582e-47	0.601941	0.39	0.31	1.86411e-42	Endothelial	PKN2
LDLR	1.72266e-46	0.651033	0.3	0.206	5.77745e-42	Endothelial	LDLR
APPBP2	7.52125e-46	0.591037	0.271	0.185	2.52248e-41	Endothelial	APPBP2
RPN1	4.24824e-45	0.612667	0.412	0.346	1.42477e-40	Endothelial	RPN1
LAMP2	6.02054e-45	0.577851	0.458	0.389	2.01917e-40	Endothelial	LAMP2
IMPAD1	1.00201e-44	0.587999	0.334	0.255	3.36054e-40	Endothelial	IMPAD1
SERINC1	1.04825e-44	0.57575	0.533	0.512	3.51561e-40	Endothelial	SERINC1
HIPK21	1.08687e-44	0.719216	0.395	0.326	3.64513e-40	Endothelial	HIPK2
RAB1A	1.80479e-44	0.589667	0.44	0.379	6.05291e-40	Endothelial	RAB1A
ARL2BP	4.15211e-44	0.582674	0.367	0.291	1.39253e-39	Endothelial	ARL2BP
PRKD3	6.40973e-44	0.534016	0.275	0.187	2.14969e-39	Endothelial	PRKD3
CCDC47	9.12566e-44	0.569216	0.415	0.353	3.06056e-39	Endothelial	CCDC47
PHKB	1.06182e-43	0.613036	0.354	0.277	3.56114e-39	Endothelial	PHKB
GTF2I	2.31111e-43	0.565352	0.501	0.451	7.751e-39	Endothelial	GTF2I
KLF3	4.76367e-43	0.604406	0.399	0.328	1.59764e-38	Endothelial	KLF3
ATP2B4	7.20282e-43	0.555635	0.448	0.371	2.41568e-38	Endothelial	ATP2B4
ATOX1	7.58072e-43	0.590816	0.412	0.341	2.54242e-38	Endothelial	ATOX1
SYNJ2BP	8.01272e-43	0.519573	0.254	0.169	2.68731e-38	Endothelial	SYNJ2BP
TIA1	1.11434e-42	0.584477	0.354	0.273	3.73726e-38	Endothelial	TIA1
F11R	1.44331e-42	0.511463	0.277	0.191	4.84058e-38	Endothelial	F11R
ADAR	2.45997e-42	0.619705	0.455	0.409	8.25025e-38	Endothelial	ADAR
WWP1	7.41628e-42	0.579877	0.313	0.233	2.48727e-37	Endothelial	WWP1
XIAP	7.97337e-42	0.691295	0.384	0.317	2.67411e-37	Endothelial	XIAP
CTSO	1.11462e-41	0.520234	0.257	0.175	3.73821e-37	Endothelial	CTSO
CARD8	5.26995e-40	0.57945	0.371	0.294	1.76744e-35	Endothelial	CARD8
RBM17	5.46e-40	0.651066	0.465	0.433	1.83117e-35	Endothelial	RBM17
IFNAR1	1.16561e-39	0.634789	0.39	0.329	3.90921e-35	Endothelial	IFNAR1
SLC35A3	2.12839e-39	0.556661	0.291	0.21	7.13819e-35	Endothelial	SLC35A3
MAP4	8.59736e-39	0.572662	0.391	0.326	2.88338e-34	Endothelial	MAP4
ATXN3	6.16423e-38	0.580467	0.292	0.215	2.06736e-33	Endothelial	ATXN3
CHD9	1.15526e-37	0.618787	0.454	0.408	3.87452e-33	Endothelial	CHD9
SCAMP1	8.49701e-37	0.545473	0.274	0.199	2.84973e-32	Endothelial	SCAMP1
NUCB1	1.37451e-36	0.522263	0.501	0.468	4.60982e-32	Endothelial	NUCB1
NCK1	4.83419e-36	0.507785	0.356	0.283	1.62129e-31	Endothelial	NCK1
SLC3A2	1.28638e-35	0.560647	0.502	0.477	4.31425e-31	Endothelial	SLC3A2
VEZT	1.7058e-35	0.527863	0.296	0.223	5.7209e-31	Endothelial	VEZT
UBE2J1	3.59145e-35	0.630788	0.336	0.273	1.2045e-30	Endothelial	UBE2J1
PJA2	1.04066e-34	0.535843	0.503	0.487	3.49018e-30	Endothelial	PJA2
FNDC3A	1.09437e-34	0.590956	0.351	0.287	3.6703e-30	Endothelial	FNDC3A
PICALM	2.635e-34	0.518268	0.429	0.375	8.83725e-30	Endothelial	PICALM
RNF115	3.4948e-34	0.679179	0.411	0.36	1.17209e-29	Endothelial	RNF115
IRF2BP2	5.26123e-34	0.52737	0.534	0.517	1.76451e-29	Endothelial	IRF2BP2
CLCN3	1.05113e-33	0.529751	0.262	0.192	3.52529e-29	Endothelial	CLCN3
MAGED2	2.00132e-33	0.523104	0.384	0.324	6.71204e-29	Endothelial	MAGED2
MX1	3.06225e-33	0.557043	0.263	0.188	1.02702e-28	Endothelial	MX1
AIDA	6.09697e-33	0.561966	0.322	0.258	2.0448e-28	Endothelial	AIDA
MAGT1	1.30028e-32	0.562131	0.344	0.286	4.36087e-28	Endothelial	MAGT1
CMIP	1.67069e-32	0.634621	0.373	0.328	5.60315e-28	Endothelial	CMIP
CAMTA1	1.77401e-32	0.568396	0.362	0.311	5.94966e-28	Endothelial	CAMTA1
RYBP	1.8332e-32	0.575263	0.347	0.283	6.1482e-28	Endothelial	RYBP
SETX	1.02532e-31	0.610348	0.449	0.412	3.43871e-27	Endothelial	SETX
KLF10	2.24474e-31	0.609377	0.357	0.296	7.52839e-27	Endothelial	KLF10
DTX3L	4.97035e-31	0.560846	0.294	0.229	1.66695e-26	Endothelial	DTX3L
BHLHE40	6.83338e-31	0.88788	0.486	0.479	2.29178e-26	Endothelial	BHLHE40
TIMP1	1.26324e-30	0.52646	0.568	0.501	4.23664e-26	Endothelial	TIMP1
TMPO	1.31022e-30	0.583102	0.379	0.325	4.39423e-26	Endothelial	TMPO
HERPUD1	1.71921e-30	0.532445	0.614	0.628	5.7659e-26	Endothelial	HERPUD1
B4GALT5	2.66941e-30	0.609294	0.288	0.226	8.95266e-26	Endothelial	B4GALT5
DICER1	3.03578e-30	0.588419	0.359	0.305	1.01814e-25	Endothelial	DICER1
PARP9	4.07428e-30	0.561953	0.309	0.248	1.36643e-25	Endothelial	PARP9
RAB13	1.02623e-29	0.554823	0.283	0.219	3.44177e-25	Endothelial	RAB13
ARL2	1.37585e-29	0.504694	0.346	0.289	4.61431e-25	Endothelial	ARL2
BACH1	4.11954e-29	0.513094	0.328	0.265	1.38161e-24	Endothelial	BACH1
LTBR	6.37283e-29	0.522942	0.269	0.209	2.13732e-24	Endothelial	LTBR
JMJD1C	6.65852e-29	0.532832	0.509	0.502	2.23313e-24	Endothelial	JMJD1C
KIAA1109	6.69568e-29	0.558083	0.364	0.31	2.2456e-24	Endothelial	KIAA1109
2025-03-06	1.90054e-28	0.545514	0.415	0.377	6.37404e-24	Endothelial	2025-03-06
ACTN1	2.20608e-28	0.678412	0.28	0.22	7.39876e-24	Endothelial	ACTN1
RBM5	6.51169e-28	0.550196	0.369	0.319	2.18389e-23	Endothelial	RBM5
CCNL2	1.36044e-27	0.519755	0.352	0.296	4.56265e-23	Endothelial	CCNL2
PDIA6	2.96052e-27	0.504123	0.521	0.518	9.92898e-23	Endothelial	PDIA6
ARRDC3	3.91433e-27	1.03673	0.441	0.43	1.31279e-22	Endothelial	ARRDC3
PITPNB	6.39407e-27	0.510013	0.312	0.256	2.14444e-22	Endothelial	PITPNB
TAOK1	7.47685e-27	0.599339	0.391	0.352	2.50759e-22	Endothelial	TAOK1
PPP2R2A	1.67261e-26	0.515027	0.376	0.337	5.60959e-22	Endothelial	PPP2R2A
GBP1	2.27132e-26	0.55424	0.338	0.274	7.61755e-22	Endothelial	GBP1
ITPRIPL2	2.35472e-26	0.512439	0.264	0.203	7.89728e-22	Endothelial	ITPRIPL2
HOOK3	6.55198e-26	0.531781	0.385	0.344	2.1974e-21	Endothelial	HOOK3
APH1A	1.30499e-25	0.535169	0.422	0.399	4.37669e-21	Endothelial	APH1A
TM9SF2	5.60978e-25	0.503012	0.423	0.393	1.88141e-20	Endothelial	TM9SF2
CCNY	1.48656e-24	0.508263	0.338	0.293	4.98563e-20	Endothelial	CCNY
CALCOCO2	5.66563e-23	0.529942	0.401	0.371	1.90014e-18	Endothelial	CALCOCO2
ELMSAN1	1.25871e-22	0.517457	0.309	0.26	4.22148e-18	Endothelial	ELMSAN1
TROVE2	4.35972e-22	0.549373	0.411	0.384	1.46216e-17	Endothelial	TROVE2
ZNF638	7.73595e-22	0.518635	0.399	0.371	2.59448e-17	Endothelial	ZNF638
MGAT4A1	2.76092e-20	0.545274	0.347	0.304	9.25956e-16	Endothelial	MGAT4A
ATRX	2.7611e-20	0.534753	0.541	0.575	9.26019e-16	Endothelial	ATRX
SLC30A7	3.61272e-20	0.512177	0.263	0.217	1.21163e-15	Endothelial	SLC30A7
MAP4K4	1.0074e-17	0.507039	0.307	0.27	3.37863e-13	Endothelial	MAP4K4
TRIP12	1.06141e-17	0.526507	0.381	0.363	3.55977e-13	Endothelial	TRIP12
PURA	1.65022e-17	0.523373	0.39	0.37	5.53452e-13	Endothelial	PURA
ZNF652	7.47787e-17	0.574514	0.316	0.283	2.50793e-12	Endothelial	ZNF652
CPEB4	1.11749e-16	0.509644	0.355	0.328	3.74783e-12	Endothelial	CPEB4
ASH1L	1.5733e-16	0.513898	0.417	0.41	5.27654e-12	Endothelial	ASH1L
CCSER2	2.26097e-16	0.518847	0.39	0.369	7.58286e-12	Endothelial	CCSER2
CLEC2B	1.54312e-15	0.543008	0.463	0.447	5.17533e-11	Endothelial	CLEC2B
SPEN	3.0858e-15	0.519842	0.332	0.31	1.03492e-10	Endothelial	SPEN
PPP3CA	1.16133e-14	0.503744	0.411	0.414	3.89485e-10	Endothelial	PPP3CA
CCDC186	2.0105e-14	0.554195	0.355	0.34	6.74283e-10	Endothelial	CCDC186
ZFP36	1.59477e-13	0.762262	0.748	0.833	5.34854e-09	Endothelial	ZFP36
ICAM1	1.19255e-12	0.87995	0.264	0.227	3.99958e-08	Endothelial	ICAM1
KCNQ1OT1	7.62895e-11	0.796565	0.297	0.278	2.5586e-06	Endothelial	KCNQ1OT1
PDE4B1	2.14401e-06	0.525676	0.257	0.243	0.0719058	Endothelial	PDE4B
EGR1	0.0011722	0.655992	0.384	0.414	1	Endothelial	EGR1
NCOA7	0.00125627	0.656788	0.262	0.341	1	Endothelial	NCOA7
C1QA	0	4.7553	0.882	0.127	0	Macrophage	C1QA
C1QB	0	4.67254	0.859	0.119	0	Macrophage	C1QB
APOC1	0	4.24298	0.721	0.148	0	Macrophage	APOC1
C1QC	0	4.02057	0.847	0.05	0	Macrophage	C1QC
CCL18	0	3.91183	0.529	0.058	0	Macrophage	CCL18
HLA-DRA	0	3.81179	1	0.638	0	Macrophage	HLA-DRA
HLA-DQA1	0	3.68867	0.985	0.322	0	Macrophage	HLA-DQA1
MRC1	0	3.6372	0.877	0.036	0	Macrophage	MRC1
APOE	0	3.56868	0.65	0.11	0	Macrophage	APOE
MARCO	0	3.50365	0.646	0.076	0	Macrophage	MARCO
FABP4	0	3.48916	0.472	0.064	0	Macrophage	FABP4
HLA-DQB1	0	3.47194	0.988	0.349	0	Macrophage	HLA-DQB1
FTL	0	3.31793	1	0.971	0	Macrophage	FTL
HLA-DRB1	0	3.27248	0.998	0.625	0	Macrophage	HLA-DRB1
HLA-DPB1	0	3.26276	0.997	0.605	0	Macrophage	HLA-DPB1
HLA-DPA1	0	3.23712	0.998	0.637	0	Macrophage	HLA-DPA1
FBP1	0	3.13616	0.787	0.19	0	Macrophage	FBP1
CTSD	0	3.02425	0.919	0.662	0	Macrophage	CTSD
CD74	0	3.02247	1	0.797	0	Macrophage	CD74
CD68	0	3.0203	0.941	0.151	0	Macrophage	CD68
GRN	0	3.01933	0.974	0.371	0	Macrophage	GRN
HLA-DRB5	0	2.86696	0.965	0.522	0	Macrophage	HLA-DRB5
CST3	0	2.83061	0.993	0.478	0	Macrophage	CST3
HLA-DQA2	0	2.82435	0.934	0.255	0	Macrophage	HLA-DQA2
CTSZ	0	2.79963	0.983	0.379	0	Macrophage	CTSZ
CTSB	0	2.77755	0.97	0.4	0	Macrophage	CTSB
VSIG4	0	2.77699	0.845	0.035	0	Macrophage	VSIG4
ACP5	0	2.65844	0.781	0.127	0	Macrophage	ACP5
FTH1	0	2.59966	1	0.978	0	Macrophage	FTH1
MSR1	0	2.59628	0.837	0.051	0	Macrophage	MSR1
MS4A7	0	2.47948	0.906	0.076	0	Macrophage	MS4A7
LYZ	0	2.47867	0.986	0.263	0	Macrophage	LYZ
GPNMB	0	2.46207	0.662	0.048	0	Macrophage	GPNMB
MCEMP1	0	2.44528	0.536	0.045	0	Macrophage	MCEMP1
MS4A6A	0	2.35667	0.85	0.079	0	Macrophage	MS4A6A
ALDH2	0	2.35361	0.905	0.342	0	Macrophage	ALDH2
CD163	0	2.32544	0.807	0.072	0	Macrophage	CD163
LGALS3	0	2.25001	0.938	0.566	0	Macrophage	LGALS3
S100A11	0	2.22109	0.994	0.749	0	Macrophage	S100A11
FN1	0	2.21634	0.646	0.22	0	Macrophage	FN1
HLA-DMA	0	2.19853	0.976	0.335	0	Macrophage	HLA-DMA
OLR1	0	2.18023	0.689	0.024	0	Macrophage	OLR1
SPI1	0	2.16648	0.949	0.125	0	Macrophage	SPI1
TYROBP1	0	2.16099	0.989	0.322	0	Macrophage	TYROBP
SERPINA1	0	2.15927	0.882	0.209	0	Macrophage	SERPINA1
CSTB	0	2.12823	0.948	0.514	0	Macrophage	CSTB
CAPG	0	2.12456	0.928	0.27	0	Macrophage	CAPG
PSAP	0	2.07163	0.985	0.635	0	Macrophage	PSAP
FCER1G1	0	2.06834	0.981	0.286	0	Macrophage	FCER1G
FCGR2A	0	2.00627	0.908	0.106	0	Macrophage	FCGR2A
CXCL16	0	1.99533	0.897	0.144	0	Macrophage	CXCL16
AIF1	0	1.97408	0.97	0.127	0	Macrophage	AIF1
CTSC	0	1.96858	0.955	0.487	0	Macrophage	CTSC
CPVL	0	1.91239	0.896	0.089	0	Macrophage	CPVL
MS4A4A	0	1.89265	0.769	0.041	0	Macrophage	MS4A4A
HLA-DMB	0	1.88661	0.932	0.174	0	Macrophage	HLA-DMB
RETN	0	1.87191	0.484	0.029	0	Macrophage	RETN
CTSL	0	1.85587	0.784	0.239	0	Macrophage	CTSL
CYBB	0	1.84978	0.889	0.11	0	Macrophage	CYBB
CXCL3	0	1.84406	0.543	0.072	0	Macrophage	CXCL3
TSPO	0	1.83278	0.952	0.63	0	Macrophage	TSPO
ANXA2	0	1.79743	0.969	0.621	0	Macrophage	ANXA2
TGFBI	0	1.78411	0.891	0.103	0	Macrophage	TGFBI
GLUL	0	1.74089	0.962	0.565	0	Macrophage	GLUL
FCGRT1	0	1.72318	0.956	0.372	0	Macrophage	FCGRT
TREM1	0	1.70722	0.674	0.062	0	Macrophage	TREM1
FCGR2B	0	1.69094	0.448	0.031	0	Macrophage	FCGR2B
IGSF6	0	1.69067	0.87	0.087	0	Macrophage	IGSF6
PLBD1	0	1.68223	0.776	0.067	0	Macrophage	PLBD1
ALOX5	0	1.67063	0.845	0.11	0	Macrophage	ALOX5
SNX10	0	1.66106	0.851	0.143	0	Macrophage	SNX10
ANXA5	0	1.64694	0.969	0.542	0	Macrophage	ANXA5
S100A10	0	1.6365	0.979	0.848	0	Macrophage	S100A10
CTSS	0	1.6215	0.981	0.483	0	Macrophage	CTSS
LTA4H	0	1.6172	0.729	0.248	0	Macrophage	LTA4H
DAB2	0	1.61384	0.793	0.171	0	Macrophage	DAB2
STXBP2	0	1.61383	0.761	0.251	0	Macrophage	STXBP2
SLCO2B1	0	1.60747	0.736	0.044	0	Macrophage	SLCO2B1
F13A1	0	1.60245	0.348	0.044	0	Macrophage	F13A1
GCHFR	0	1.60152	0.571	0.167	0	Macrophage	GCHFR
C1orf162	0	1.58932	0.931	0.237	0	Macrophage	C1orf162
LGMN	0	1.58264	0.545	0.15	0	Macrophage	LGMN
YWHAH	0	1.56173	0.888	0.3	0	Macrophage	YWHAH
INHBA	0	1.55839	0.412	0.014	0	Macrophage	INHBA
VIM	0	1.55524	0.995	0.904	0	Macrophage	VIM
CSF1R	0	1.54825	0.807	0.064	0	Macrophage	CSF1R
C15orf48	0	1.52203	0.553	0.042	0	Macrophage	C15orf48
ALOX5AP	0	1.51462	0.838	0.381	0	Macrophage	ALOX5AP
CRIP1	0	1.50338	0.808	0.373	0	Macrophage	CRIP1
CYP27A1	0	1.49804	0.546	0.078	0	Macrophage	CYP27A1
NCF2	0	1.48659	0.841	0.09	0	Macrophage	NCF2
RAB31	0	1.47151	0.906	0.17	0	Macrophage	RAB31
FABP5	0	1.45803	0.791	0.235	0	Macrophage	FABP5
HMOX1	0	1.45629	0.725	0.083	0	Macrophage	HMOX1
LPL	0	1.45276	0.52	0.087	0	Macrophage	LPL
PPT1	0	1.44934	0.907	0.261	0	Macrophage	PPT1
GSTO1	0	1.4435	0.894	0.413	0	Macrophage	GSTO1
FOLR2	0	1.44138	0.354	0.012	0	Macrophage	FOLR2
AC020656.1	0	1.44011	0.782	0.121	0	Macrophage	AC020656.1
BRI3	0	1.43901	0.955	0.491	0	Macrophage	BRI3
FPR3	0	1.43285	0.649	0.014	0	Macrophage	FPR3
LAPTM5	0	1.43239	0.982	0.589	0	Macrophage	LAPTM5
HEXB	0	1.43024	0.854	0.233	0	Macrophage	HEXB
CCDC88A	0	1.42393	0.891	0.197	0	Macrophage	CCDC88A
CXCL5	0	1.40409	0.266	0.007	0	Macrophage	CXCL5
TXN	0	1.39943	0.91	0.57	0	Macrophage	TXN
SLC11A1	0	1.36625	0.652	0.104	0	Macrophage	SLC11A1
CLEC10A	0	1.35864	0.375	0.018	0	Macrophage	CLEC10A
CLEC7A	0	1.35849	0.847	0.089	0	Macrophage	CLEC7A
MNDA	0	1.35452	0.881	0.096	0	Macrophage	MNDA
GRINA	0	1.34689	0.881	0.257	0	Macrophage	GRINA
PLAUR	0	1.32003	0.83	0.165	0	Macrophage	PLAUR
TYMP	0	1.31147	0.952	0.407	0	Macrophage	TYMP
ATP6V0B	0	1.29883	0.944	0.466	0	Macrophage	ATP6V0B
SLC31A2	0	1.29007	0.813	0.095	0	Macrophage	SLC31A2
GAA	0	1.27715	0.799	0.155	0	Macrophage	GAA
CD14	0	1.27442	0.776	0.168	0	Macrophage	CD14
CD86	0	1.26818	0.843	0.062	0	Macrophage	CD86
C5AR1	0	1.26785	0.722	0.092	0	Macrophage	C5AR1
MAFB	0	1.26634	0.811	0.215	0	Macrophage	MAFB
SLC16A3	0	1.26371	0.809	0.157	0	Macrophage	SLC16A3
OAZ1	0	1.25624	0.991	0.856	0	Macrophage	OAZ1
LY86	0	1.25616	0.785	0.061	0	Macrophage	LY86
LST1	0	1.24318	0.915	0.14	0	Macrophage	LST1
ANPEP	0	1.23061	0.682	0.057	0	Macrophage	ANPEP
CD63	0	1.21853	0.991	0.774	0	Macrophage	CD63
FGL2	0	1.20031	0.612	0.183	0	Macrophage	FGL2
SLC7A7	0	1.20018	0.72	0.089	0	Macrophage	SLC7A7
PILRA	0	1.19694	0.765	0.071	0	Macrophage	PILRA
TFRC	0	1.19404	0.684	0.225	0	Macrophage	TFRC
CXCL8	0	1.1901	0.48	0.105	0	Macrophage	CXCL8
YBX1	0	1.18473	0.982	0.814	0	Macrophage	YBX1
PYCARD	0	1.17877	0.888	0.299	0	Macrophage	PYCARD
TIMP2	0	1.16917	0.857	0.202	0	Macrophage	TIMP2
ASAH1	0	1.16891	0.891	0.434	0	Macrophage	ASAH1
PLD3	0	1.1598	0.758	0.291	0	Macrophage	PLD3
VAMP8	0	1.15287	0.95	0.558	0	Macrophage	VAMP8
MFSD1	0	1.14326	0.858	0.194	0	Macrophage	MFSD1
ATP6V1F	0	1.14292	0.894	0.453	0	Macrophage	ATP6V1F
CYBA1	0	1.14078	0.988	0.765	0	Macrophage	CYBA
ABCG1	0	1.13183	0.602	0.096	0	Macrophage	ABCG1
RNASE6	0	1.11696	0.634	0.06	0	Macrophage	RNASE6
CTSH	0	1.11518	0.926	0.282	0	Macrophage	CTSH
CEBPB	0	1.11488	0.919	0.499	0	Macrophage	CEBPB
GLIPR2	0	1.11117	0.8	0.31	0	Macrophage	GLIPR2
BHLHE41	0	1.1091	0.614	0.037	0	Macrophage	BHLHE41
S100A6	0	1.10771	0.986	0.938	0	Macrophage	S100A6
TUBA1B	0	1.10712	0.961	0.726	0	Macrophage	TUBA1B
AP2S1	0	1.10668	0.905	0.37	0	Macrophage	AP2S1
LAIR1	0	1.10495	0.782	0.142	0	Macrophage	LAIR1
PPARG	0	1.10429	0.522	0.039	0	Macrophage	PPARG
FCGR3A1	0	1.10414	0.789	0.239	0	Macrophage	FCGR3A
GLRX	0	1.10156	0.791	0.327	0	Macrophage	GLRX
CD9	0	1.10154	0.851	0.348	0	Macrophage	CD9
TREM2	0	1.09999	0.528	0.005	0	Macrophage	TREM2
PHACTR1	0	1.09828	0.69	0.144	0	Macrophage	PHACTR1
CD83	0	1.09619	0.79	0.175	0	Macrophage	CD83
COMT	0	1.09591	0.875	0.379	0	Macrophage	COMT
PNPLA6	0	1.09409	0.678	0.115	0	Macrophage	PNPLA6
LGALS1	0	1.09079	0.95	0.623	0	Macrophage	LGALS1
SAMHD1	0	1.08624	0.925	0.437	0	Macrophage	SAMHD1
MGST3	0	1.07981	0.868	0.509	0	Macrophage	MGST3
CREG1	0	1.07301	0.811	0.224	0	Macrophage	CREG1
SNX2	0	1.06843	0.867	0.3	0	Macrophage	SNX2
IFI30	0	1.06818	0.759	0.096	0	Macrophage	IFI30
H2AFY	0	1.06348	0.92	0.403	0	Macrophage	H2AFY
OGFRL1	0	1.06131	0.806	0.163	0	Macrophage	OGFRL1
IRF8	0	1.05073	0.737	0.091	0	Macrophage	IRF8
TKT	0	1.04573	0.887	0.4	0	Macrophage	TKT
SMIM25	0	1.04428	0.587	0.071	0	Macrophage	SMIM25
RNF130	0	1.04144	0.895	0.271	0	Macrophage	RNF130
CSF2RA	0	1.04043	0.727	0.033	0	Macrophage	CSF2RA
ARPC1B	0	1.03943	0.951	0.615	0	Macrophage	ARPC1B
NPC2	0	1.03899	0.97	0.465	0	Macrophage	NPC2
HCK	0	1.03058	0.808	0.082	0	Macrophage	HCK
PLXDC2	0	1.02997	0.864	0.191	0	Macrophage	PLXDC2
PRDX1	0	1.02544	0.926	0.603	0	Macrophage	PRDX1
ADAMTSL4	0	1.02475	0.687	0.061	0	Macrophage	ADAMTSL4
AXL	0	1.02371	0.683	0.053	0	Macrophage	AXL
SDCBP1	0	1.02275	0.947	0.524	0	Macrophage	SDCBP
PKM	0	1.02266	0.913	0.515	0	Macrophage	PKM
GLDN	0	1.01754	0.463	0.007	0	Macrophage	GLDN
NOP10	0	1.0166	0.864	0.449	0	Macrophage	NOP10
HNMT	0	1.01159	0.749	0.118	0	Macrophage	HNMT
OSCAR	0	1.01026	0.62	0.026	0	Macrophage	OSCAR
LIPA	0	1.00891	0.721	0.206	0	Macrophage	LIPA
ADA2	0	0.975257	0.811	0.169	0	Macrophage	ADA2
THEMIS2	0	0.975143	0.798	0.124	0	Macrophage	THEMIS2
GPX4	0	0.975076	0.96	0.61	0	Macrophage	GPX4
LGALS9	0	0.974835	0.808	0.163	0	Macrophage	LGALS9
TMEM176B	0	0.974703	0.597	0.16	0	Macrophage	TMEM176B
FPR1	0	0.973506	0.762	0.086	0	Macrophage	FPR1
PLIN2	0	0.969034	0.803	0.327	0	Macrophage	PLIN2
LGALS3BP	0	0.966139	0.611	0.2	0	Macrophage	LGALS3BP
LMNA	0	0.965605	0.89	0.457	0	Macrophage	LMNA
CORO1C	0	0.958047	0.745	0.13	0	Macrophage	CORO1C
ALCAM	0	0.957514	0.82	0.166	0	Macrophage	ALCAM
COTL1	0	0.956101	0.925	0.411	0	Macrophage	COTL1
NCEH1	0	0.952119	0.639	0.072	0	Macrophage	NCEH1
IL1RN	0	0.949834	0.465	0.06	0	Macrophage	IL1RN
TPP1	0	0.948236	0.879	0.282	0	Macrophage	TPP1
TAGLN21	0	0.945898	0.976	0.757	0	Macrophage	TAGLN2
VASP	0	0.94477	0.882	0.438	0	Macrophage	VASP
VMO1	0	0.941729	0.502	0.023	0	Macrophage	VMO1
C3AR1	0	0.934968	0.595	0.075	0	Macrophage	C3AR1
HLA-DOA	0	0.923643	0.717	0.083	0	Macrophage	HLA-DOA
C2	0	0.921483	0.505	0.085	0	Macrophage	C2
RGS10	0	0.920099	0.873	0.281	0	Macrophage	RGS10
PCOLCE2	0	0.917084	0.392	0.015	0	Macrophage	PCOLCE2
AC026369.3	0	0.916092	0.443	0.018	0	Macrophage	AC026369.3
2025-03-01	0	0.915006	0.759	0.081	0	Macrophage	2025-03-01
SLC15A3	0	0.911636	0.71	0.083	0	Macrophage	SLC15A3
CSTA	0	0.902607	0.715	0.093	0	Macrophage	CSTA
SIRPA	0	0.896679	0.745	0.079	0	Macrophage	SIRPA
DSE	0	0.896078	0.792	0.158	0	Macrophage	DSE
ATP6AP1	0	0.895708	0.849	0.299	0	Macrophage	ATP6AP1
LRPAP1	0	0.891721	0.812	0.422	0	Macrophage	LRPAP1
SYNGR2	0	0.89042	0.878	0.321	0	Macrophage	SYNGR2
SH3BGRL	0	0.889674	0.944	0.585	0	Macrophage	SH3BGRL
RAC11	0	0.886711	0.964	0.692	0	Macrophage	RAC1
ARPC3	0	0.882892	0.981	0.809	0	Macrophage	ARPC3
MYL6	0	0.882118	0.988	0.934	0	Macrophage	MYL6
ATP6V0D1	0	0.879216	0.827	0.311	0	Macrophage	ATP6V0D1
RNH1	0	0.874726	0.909	0.497	0	Macrophage	RNH1
C20orf27	0	0.874301	0.683	0.115	0	Macrophage	C20orf27
RBP4	0	0.873462	0.306	0.006	0	Macrophage	RBP4
CTSA	0	0.87266	0.757	0.279	0	Macrophage	CTSA
PTAFR	0	0.871467	0.716	0.068	0	Macrophage	PTAFR
LRP1	0	0.871191	0.749	0.136	0	Macrophage	LRP1
RNASET2	0	0.87084	0.911	0.388	0	Macrophage	RNASET2
CIITA	0	0.870123	0.696	0.083	0	Macrophage	CIITA
KYNU	0	0.868983	0.721	0.071	0	Macrophage	KYNU
ACTB	0	0.86701	1	0.987	0	Macrophage	ACTB
JAML	0	0.866041	0.758	0.158	0	Macrophage	JAML
SCD	0	0.865821	0.557	0.09	0	Macrophage	SCD
TMSB4X1	0	0.865814	1	0.99	0	Macrophage	TMSB4X
LAMTOR1	0	0.855368	0.878	0.425	0	Macrophage	LAMTOR1
ATP6V1B2	0	0.854772	0.792	0.181	0	Macrophage	ATP6V1B2
HEXA	0	0.85136	0.832	0.262	0	Macrophage	HEXA
SHTN1	0	0.848779	0.733	0.089	0	Macrophage	SHTN1
SLC8A1	0	0.841877	0.72	0.077	0	Macrophage	SLC8A1
HAVCR21	0	0.839285	0.779	0.107	0	Macrophage	HAVCR2
CHCHD10	0	0.839039	0.862	0.326	0	Macrophage	CHCHD10
COLGALT1	0	0.838494	0.727	0.11	0	Macrophage	COLGALT1
UPP1	0	0.83743	0.813	0.28	0	Macrophage	UPP1
AKR1A1	0	0.835659	0.815	0.268	0	Macrophage	AKR1A1
MGAT1	0	0.835533	0.882	0.358	0	Macrophage	MGAT1
ARPC5	0	0.833096	0.957	0.648	0	Macrophage	ARPC5
FCGR1A	0	0.832115	0.602	0.054	0	Macrophage	FCGR1A
TALDO1	0	0.830905	0.881	0.418	0	Macrophage	TALDO1
LAMP21	0	0.830306	0.847	0.349	0	Macrophage	LAMP2
PGD	0	0.826959	0.672	0.138	0	Macrophage	PGD
ITGAX	0	0.82518	0.714	0.112	0	Macrophage	ITGAX
TBXAS1	0	0.82333	0.792	0.139	0	Macrophage	TBXAS1
RBPJ1	0	0.815112	0.904	0.436	0	Macrophage	RBPJ
IL18	0	0.808132	0.706	0.102	0	Macrophage	IL18
EMILIN2	0	0.8078	0.767	0.112	0	Macrophage	EMILIN2
LY96	0	0.807679	0.753	0.106	0	Macrophage	LY96
SLAMF8	0	0.80677	0.572	0.014	0	Macrophage	SLAMF8
SCPEP1	0	0.804464	0.739	0.249	0	Macrophage	SCPEP1
SLC43A2	0	0.803227	0.727	0.121	0	Macrophage	SLC43A2
ACSL1	0	0.799894	0.689	0.162	0	Macrophage	ACSL1
SNX3	0	0.795216	0.914	0.518	0	Macrophage	SNX3
ADAP2	0	0.788241	0.604	0.042	0	Macrophage	ADAP2
PTPN6	0	0.787749	0.837	0.28	0	Macrophage	PTPN6
TFEC	0	0.774831	0.66	0.038	0	Macrophage	TFEC
RNF149	0	0.772967	0.827	0.322	0	Macrophage	RNF149
CAP1	0	0.772497	0.951	0.637	0	Macrophage	CAP1
SMCO4	0	0.764493	0.669	0.1	0	Macrophage	SMCO4
UNC93B1	0	0.763382	0.787	0.174	0	Macrophage	UNC93B1
GPR34	0	0.763031	0.298	0.018	0	Macrophage	GPR34
CD4	0	0.761258	0.798	0.186	0	Macrophage	CD4
LILRB4	0	0.760981	0.446	0.04	0	Macrophage	LILRB4
CPM	0	0.759058	0.749	0.184	0	Macrophage	CPM
GRB2	0	0.758368	0.898	0.439	0	Macrophage	GRB2
ARRB2	0	0.75451	0.866	0.28	0	Macrophage	ARRB2
RBM47	0	0.752804	0.747	0.16	0	Macrophage	RBM47
OTUD1	0	0.750381	0.634	0.163	0	Macrophage	OTUD1
B3GNT5	0	0.749437	0.57	0.079	0	Macrophage	B3GNT5
LACTB	0	0.748253	0.791	0.175	0	Macrophage	LACTB
GNG5	0	0.747352	0.937	0.594	0	Macrophage	GNG5
SERF2	0	0.743651	0.99	0.924	0	Macrophage	SERF2
NCF1	0	0.738938	0.642	0.173	0	Macrophage	NCF1
PTMS	0	0.737001	0.866	0.368	0	Macrophage	PTMS
NCF4	0	0.7366	0.703	0.099	0	Macrophage	NCF4
DNASE2	0	0.733388	0.594	0.179	0	Macrophage	DNASE2
GPD1	0	0.732651	0.324	0.006	0	Macrophage	GPD1
SYK	0	0.728138	0.767	0.122	0	Macrophage	SYK
GSN1	0	0.726713	0.925	0.358	0	Macrophage	GSN
ATP1B3	0	0.723502	0.859	0.367	0	Macrophage	ATP1B3
APIP	0	0.721595	0.615	0.127	0	Macrophage	APIP
DSC2	0	0.721345	0.614	0.044	0	Macrophage	DSC2
CD302	0	0.718786	0.799	0.205	0	Macrophage	CD302
DOK21	0	0.718756	0.825	0.272	0	Macrophage	DOK2
IL1B	0	0.71798	0.415	0.083	0	Macrophage	IL1B
RAB131	0	0.715482	0.669	0.179	0	Macrophage	RAB13
CLEC12A	0	0.715152	0.625	0.089	0	Macrophage	CLEC12A
RNF13	0	0.712951	0.855	0.344	0	Macrophage	RNF13
IFNGR2	0	0.710615	0.797	0.197	0	Macrophage	IFNGR2
GM2A	0	0.710501	0.613	0.096	0	Macrophage	GM2A
CLEC5A	0	0.707367	0.271	0.009	0	Macrophage	CLEC5A
MMP19	0	0.707028	0.423	0.025	0	Macrophage	MMP19
CMTM6	0	0.702354	0.894	0.406	0	Macrophage	CMTM6
FUOM	0	0.699834	0.673	0.11	0	Macrophage	FUOM
MCOLN1	0	0.699089	0.649	0.112	0	Macrophage	MCOLN1
APLP2	0	0.697103	0.927	0.474	0	Macrophage	APLP2
ABHD5	0	0.696498	0.65	0.234	0	Macrophage	ABHD5
RTN41	0	0.696276	0.943	0.614	0	Macrophage	RTN4
EIF4EBP1	0	0.696117	0.689	0.11	0	Macrophage	EIF4EBP1
GCA	0	0.690495	0.77	0.179	0	Macrophage	GCA
NCOA4	0	0.690466	0.84	0.298	0	Macrophage	NCOA4
FUCA1	0	0.69042	0.595	0.122	0	Macrophage	FUCA1
VDAC1	0	0.689654	0.849	0.381	0	Macrophage	VDAC1
LGALS2	0	0.689144	0.255	0.035	0	Macrophage	LGALS2
NCKAP1L	0	0.687149	0.817	0.214	0	Macrophage	NCKAP1L
COLEC12	0	0.68656	0.541	0.097	0	Macrophage	COLEC12
SQOR	0	0.684502	0.719	0.223	0	Macrophage	SQOR
ITGAM1	0	0.684105	0.666	0.123	0	Macrophage	ITGAM
HCAR2	0	0.683872	0.467	0.048	0	Macrophage	HCAR2
HBEGF	0	0.680243	0.522	0.113	0	Macrophage	HBEGF
MAN1A1	0	0.676322	0.774	0.231	0	Macrophage	MAN1A1
CNDP2	0	0.673395	0.805	0.27	0	Macrophage	CNDP2
GLB1	0	0.670752	0.684	0.137	0	Macrophage	GLB1
TNFSF13B	0	0.664703	0.715	0.104	0	Macrophage	TNFSF13B
IL3RA1	0	0.664046	0.537	0.083	0	Macrophage	IL3RA
KCTD121	0	0.662876	0.864	0.242	0	Macrophage	KCTD12
RASGEF1B	0	0.661612	0.706	0.17	0	Macrophage	RASGEF1B
TNFAIP2	0	0.66054	0.726	0.14	0	Macrophage	TNFAIP2
GDI2	0	0.659338	0.907	0.448	0	Macrophage	GDI2
PDE4DIP	0	0.656187	0.666	0.162	0	Macrophage	PDE4DIP
PLEKHB2	0	0.654566	0.816	0.258	0	Macrophage	PLEKHB2
PLAU	0	0.653496	0.455	0.033	0	Macrophage	PLAU
LILRB3	0	0.647941	0.649	0.074	0	Macrophage	LILRB3
BCL2A1	0	0.645698	0.69	0.149	0	Macrophage	BCL2A1
PDXK	0	0.644905	0.744	0.211	0	Macrophage	PDXK
P2RY13	0	0.644584	0.361	0.037	0	Macrophage	P2RY13
CAT	0	0.643232	0.807	0.287	0	Macrophage	CAT
CD300LF	0	0.639814	0.556	0.055	0	Macrophage	CD300LF
MPP1	0	0.636607	0.648	0.107	0	Macrophage	MPP1
HLA-DQB2	0	0.634426	0.275	0.004	0	Macrophage	HLA-DQB2
ACTN11	0	0.632217	0.72	0.174	0	Macrophage	ACTN1
RTN3	0	0.630625	0.813	0.323	0	Macrophage	RTN3
POR	0	0.62933	0.634	0.215	0	Macrophage	POR
SLC31A1	0	0.627448	0.607	0.094	0	Macrophage	SLC31A1
CEP170	0	0.627273	0.715	0.168	0	Macrophage	CEP170
BLVRA	0	0.626704	0.696	0.217	0	Macrophage	BLVRA
EPB41L3	0	0.625295	0.625	0.063	0	Macrophage	EPB41L3
RUNX1	0	0.623435	0.759	0.262	0	Macrophage	RUNX1
C4orf48	0	0.621357	0.792	0.24	0	Macrophage	C4orf48
VAT11	0	0.616864	0.614	0.158	0	Macrophage	VAT1
TMEM176A	0	0.615	0.484	0.117	0	Macrophage	TMEM176A
LPCAT2	0	0.614598	0.679	0.109	0	Macrophage	LPCAT2
RAB32	0	0.614022	0.688	0.128	0	Macrophage	RAB32
PDGFC	0	0.613977	0.518	0.052	0	Macrophage	PDGFC
OPN3	0	0.612256	0.58	0.039	0	Macrophage	OPN3
PLA2G15	0	0.609831	0.532	0.04	0	Macrophage	PLA2G15
RASSF41	0	0.607355	0.631	0.144	0	Macrophage	RASSF4
TWF2	0	0.607329	0.815	0.267	0	Macrophage	TWF2
BID	0	0.606812	0.73	0.187	0	Macrophage	BID
AKR1B1	0	0.606416	0.698	0.183	0	Macrophage	AKR1B1
MOB3B	0	0.60297	0.59	0.055	0	Macrophage	MOB3B
PTPMT1	0	0.600744	0.596	0.142	0	Macrophage	PTPMT1
THBS1	0	0.599611	0.484	0.123	0	Macrophage	THBS1
PLEKHO1	0	0.597811	0.616	0.209	0	Macrophage	PLEKHO1
FGD2	0	0.596899	0.624	0.053	0	Macrophage	FGD2
IL13RA11	0	0.595919	0.774	0.206	0	Macrophage	IL13RA1
TRPV2	0	0.593397	0.643	0.128	0	Macrophage	TRPV2
MIR3945HG	0	0.592717	0.386	0.03	0	Macrophage	MIR3945HG
KLF41	0	0.590438	0.846	0.264	0	Macrophage	KLF4
ATOX11	0	0.586703	0.771	0.304	0	Macrophage	ATOX1
BLVRB	0	0.585124	0.75	0.251	0	Macrophage	BLVRB
GUSB	0	0.581689	0.723	0.217	0	Macrophage	GUSB
LAMTOR2	0	0.581676	0.812	0.295	0	Macrophage	LAMTOR2
ACOT7	0	0.576577	0.478	0.081	0	Macrophage	ACOT7
RHOQ	0	0.57537	0.707	0.173	0	Macrophage	RHOQ
PEA151	0	0.572562	0.702	0.201	0	Macrophage	PEA15
ETHE1	0	0.572555	0.671	0.198	0	Macrophage	ETHE1
M6PR	0	0.570889	0.852	0.383	0	Macrophage	M6PR
EVI2B	0	0.569285	0.851	0.313	0	Macrophage	EVI2B
SPG21	0	0.568213	0.73	0.206	0	Macrophage	SPG21
GLIPR1	0	0.56608	0.851	0.312	0	Macrophage	GLIPR1
RMDN3	0	0.564885	0.514	0.117	0	Macrophage	RMDN3
SLC1A3	0	0.563467	0.409	0.031	0	Macrophage	SLC1A3
ADAM17	0	0.562847	0.723	0.221	0	Macrophage	ADAM17
ZNF385A	0	0.562241	0.618	0.082	0	Macrophage	ZNF385A
AP1B1	0	0.561229	0.659	0.141	0	Macrophage	AP1B1
MYD88	0	0.559428	0.691	0.162	0	Macrophage	MYD88
CEBPA	0	0.555997	0.587	0.095	0	Macrophage	CEBPA
FPR2	0	0.551837	0.391	0.05	0	Macrophage	FPR2
SLC16A10	0	0.551754	0.292	0.038	0	Macrophage	SLC16A10
LAP31	0	0.549924	0.838	0.343	0	Macrophage	LAP3
CDCP1	0	0.548853	0.519	0.044	0	Macrophage	CDCP1
NLRP3	0	0.54794	0.357	0.06	0	Macrophage	NLRP3
CLEC4A	0	0.547161	0.543	0.047	0	Macrophage	CLEC4A
PHLDA3	0	0.546768	0.437	0.086	0	Macrophage	PHLDA3
PARVG	0	0.544025	0.749	0.176	0	Macrophage	PARVG
SIDT2	0	0.541595	0.576	0.093	0	Macrophage	SIDT2
P2RX4	0	0.541278	0.621	0.125	0	Macrophage	P2RX4
PABPC4	0	0.541048	0.801	0.296	0	Macrophage	PABPC4
MFSD12	0	0.54103	0.617	0.099	0	Macrophage	MFSD12
MIS18BP1	0	0.539854	0.741	0.262	0	Macrophage	MIS18BP1
PKP2	0	0.539686	0.409	0.03	0	Macrophage	PKP2
LAT2	0	0.539389	0.693	0.125	0	Macrophage	LAT2
MPEG1	0	0.538826	0.532	0.083	0	Macrophage	MPEG1
FERMT3	0	0.538388	0.828	0.302	0	Macrophage	FERMT3
PARAL1	0	0.535075	0.394	0.003	0	Macrophage	PARAL1
AVPI1	0	0.534988	0.519	0.072	0	Macrophage	AVPI1
GPCPD1	0	0.527399	0.717	0.264	0	Macrophage	GPCPD1
OSBPL11	0	0.527097	0.639	0.142	0	Macrophage	OSBPL11
FGR1	0	0.526424	0.751	0.191	0	Macrophage	FGR
NAGA	0	0.526037	0.663	0.098	0	Macrophage	NAGA
2025-09-11	0	0.524099	0.671	0.229	0	Macrophage	2025-09-11
GK	0	0.523023	0.629	0.119	0	Macrophage	GK
FAM89A1	0	0.522249	0.451	0.098	0	Macrophage	FAM89A
SPRED1	0	0.521319	0.5	0.134	0	Macrophage	SPRED1
PRKCD	0	0.519876	0.666	0.15	0	Macrophage	PRKCD
DDAH2	0	0.518287	0.774	0.239	0	Macrophage	DDAH2
BTK	0	0.51672	0.678	0.089	0	Macrophage	BTK
TCIRG1	0	0.51563	0.755	0.255	0	Macrophage	TCIRG1
KIAA0930	0	0.513645	0.632	0.109	0	Macrophage	KIAA0930
OTULINL	0	0.513624	0.646	0.13	0	Macrophage	OTULINL
SOAT1	0	0.513081	0.68	0.177	0	Macrophage	SOAT1
TLR2	0	0.510525	0.478	0.101	0	Macrophage	TLR2
DEFB1	0	0.506536	0.274	0.006	0	Macrophage	DEFB1
MME	0	0.506283	0.352	0.03	0	Macrophage	MME
PICALM1	9.29223e-308	0.529706	0.826	0.334	3.11643e-303	Macrophage	PICALM
ENO1	1.60138e-302	0.736302	0.943	0.649	5.3707e-298	Macrophage	ENO1
SSR3	7.75104e-302	0.537047	0.865	0.382	2.59954e-297	Macrophage	SSR3
RAB7A	1.62885e-300	0.601154	0.89	0.482	5.46284e-296	Macrophage	RAB7A
HCLS11	9.04024e-300	0.610023	0.9	0.384	3.03191e-295	Macrophage	HCLS1
CXCL2	9.76353e-300	0.907515	0.488	0.153	3.27449e-295	Macrophage	CXCL2
ATP2B1	1.6978e-299	0.534519	0.818	0.341	5.69408e-295	Macrophage	ATP2B1
MDH1	2.24662e-298	0.633335	0.784	0.358	7.53473e-294	Macrophage	MDH1
ZNF706	2.08065e-297	0.576268	0.85	0.405	6.97808e-293	Macrophage	ZNF706
SDC2	1.46125e-296	0.508203	0.369	0.094	4.90075e-292	Macrophage	SDC2
SGK11	7.9329e-295	0.785279	0.839	0.397	2.66054e-290	Macrophage	SGK1
ATP6AP2	9.63698e-295	0.627864	0.895	0.486	3.23205e-290	Macrophage	ATP6AP2
JPT1	4.74631e-294	0.624443	0.771	0.34	1.59182e-289	Macrophage	JPT1
HSPB1	4.35583e-290	0.752888	0.827	0.401	1.46086e-285	Macrophage	HSPB1
TMSB101	2.05426e-288	0.595312	1	0.985	6.88957e-284	Macrophage	TMSB10
CES1	2.72508e-286	0.939794	0.435	0.134	9.13937e-282	Macrophage	CES1
CD1511	3.44634e-285	0.608049	0.783	0.366	1.15583e-280	Macrophage	CD151
CD164	1.71009e-282	0.653381	0.887	0.515	5.73531e-278	Macrophage	CD164
RHOA	2.97159e-281	0.654114	0.966	0.793	9.96612e-277	Macrophage	RHOA
ATP5MC3	7.9856e-281	0.673655	0.905	0.564	2.67821e-276	Macrophage	ATP5MC3
ARPC21	7.24739e-280	0.620157	0.975	0.805	2.43063e-275	Macrophage	ARPC2
CD44	1.89523e-277	0.79878	0.949	0.62	6.35621e-273	Macrophage	CD44
LIMS1	1.14288e-276	0.560844	0.831	0.366	3.83298e-272	Macrophage	LIMS1
DBI	1.87053e-273	0.72132	0.938	0.602	6.27337e-269	Macrophage	DBI
CLTA	4.03274e-273	0.53874	0.887	0.459	1.3525e-268	Macrophage	CLTA
BASP1	9.5275e-273	0.611675	0.384	0.106	3.19533e-268	Macrophage	BASP1
SEC11A	1.40399e-272	0.603171	0.902	0.525	4.70869e-268	Macrophage	SEC11A
NUCB11	9.25489e-272	0.68296	0.823	0.434	3.1039e-267	Macrophage	NUCB1
LITAF1	8.33661e-271	0.622066	0.929	0.529	2.79593e-266	Macrophage	LITAF
LRRFIP1	1.61595e-266	0.737302	0.928	0.651	5.41959e-262	Macrophage	LRRFIP1
SERPING1	1.98535e-265	0.778295	0.634	0.268	6.65848e-261	Macrophage	SERPING1
S100A41	1.56501e-264	1.00329	0.97	0.802	5.24874e-260	Macrophage	S100A4
RAB5C	5.94391e-262	0.502002	0.898	0.468	1.99347e-257	Macrophage	RAB5C
DECR1	2.67738e-260	0.502184	0.731	0.318	8.9794e-256	Macrophage	DECR1
SAT1	1.33089e-259	0.596613	0.982	0.793	4.46356e-255	Macrophage	SAT1
MYDGF	1.1647e-254	0.521945	0.806	0.376	3.90616e-250	Macrophage	MYDGF
AQP3	9.61468e-252	0.657482	0.515	0.192	3.22457e-247	Macrophage	AQP3
BCAP31	1.6065e-250	0.592347	0.813	0.419	5.38788e-246	Macrophage	BCAP31
ITGB21	1.78248e-247	0.563371	0.938	0.475	5.97808e-243	Macrophage	ITGB2
CD811	6.10762e-245	0.802362	0.957	0.777	2.04837e-240	Macrophage	CD81
GNB2	5.03335e-232	0.52261	0.888	0.503	1.68809e-227	Macrophage	GNB2
REEP5	5.37297e-232	0.533181	0.876	0.493	1.80199e-227	Macrophage	REEP5
ATP5MF	2.33491e-229	0.559209	0.903	0.553	7.83082e-225	Macrophage	ATP5MF
CFL11	3.6053e-226	0.551208	0.989	0.908	1.20915e-221	Macrophage	CFL1
AKR1C31	7.78111e-225	0.570921	0.429	0.143	2.60963e-220	Macrophage	AKR1C3
[truncated: 5,652 more rows]
